# Supplementary material for: Repertoire, unified nomenclature and evolution of the Type III effector gene set in the Ralstonia solanacearum species complex
Source: BMC Genomics. 2013 Dec 6;14:859. doi: 10.1186/1471-2164-14-859 (PMC3878972; doi:10.1186/1471-2164-14-859)
Supplement: Additional file 2 — List of T3E genes identified in the 11 strains of the RSSC used in this study. The result of “ScanYourGenome” on three additional strains (K60, FQY_4 and Y45) is also presented. [file 1471-2164-14-859-S2.xlsx]

## Sheet: Feuil1
Additional File TableS2. List of T3E genes identified in 13 strains of the RSSC.The number of gene is indicated (1=1 gene present, 0= gene absent or predicted as non-functional). Orange color indicates genes with an open reading frame frameshift; blue color indicates pseudogenes.
			Phylotype 2				Phylotype 3	Phylotype 1					Phylotype 4
	Molk2	IPO1609	UW551	Po82	CFBP2957	K60	CMR15	FQY_4	Y45	GMI1000	RS1000	Psi07	R. syzygii_R24	BDB_R229
RipA1	0	0	0	0	0	0	0	1	1	1	0	0	0	0
RipA2	1	1	1	1	1	1	1	1	1	1	1	1	1	1
RipA3	1	1	0	1	1	1	1	1	1	1	1	1	1	1
RipA4	1	1	1	1	1	1	1	1	1	1	1	1	1	1
RipA5	2	2	2	2	1	1	1	1	1	1	1	1	1	1
RipB	1	1	1	1	1	1	1	1	1	1	1	1	1	1
RipC1	1	1	1	1	1	1	1	1	1	1	1	1	0	1
RipC2	0	0	0	0	1	1	0	0	0	0	0	0	0	0
RipD	1	1	1	1	1	1	1	1	1	1	1	1	1	1
RipE1	1	1	1	1	1	1	1	1	1	1	1	2	1	1
RipE2	1	1	1	1	1	1	1	0	1	0	0	0	0	1
RipF1	1	1	1	1	1	1	2	1	2	2	2	1	1	1
RipF2	1	1	1	1	1	1	0	1	0	0	0	0	0	0
RipG1	0	0	0	0	0	0	1	0	0	1	1	2+0*	0	2
RipG2	1	1	1	1	1	0	1	1	1	1	1	1	0	0
RipG3	1	1	1	1	1	1	1	1	1	1	1	1	0	0
RipG4	1	1	1	1	1	1	1	1	1	1	1	0	1	0
RipG5	1	1	1	1	1	1	1	1	1	1	1	1	1	1
RipG6	1	1	1	1	1	0	1	1	1	1	1	1	0	1
RipG7	1	1	1	1	1	1	1	1	1	1	1	1	1	1
RipG8	0	0	0	0	0	0	1	0	0	0	0	0	0	0
RipH1	1	1	1	1	1	0	1	1	1	1	1	1	1	1
RipH2	1	1	1	2	1	1	1	1	0	1	1	2	0	2
RipH3	1	1	1	1	1	1	1	1	1	1	1	1	1	1
RipH4	0	0	0	0	0	0	0	0	0	0	0	1	1	1
RipI	1	0	0	1	1	1	1	1	1	1	1	1	0	0
RipJ	1	0	0	1	1	0	0	1	1	1	0	0	0	0
RipK	0	0	0	0	1	1	0	0	0	0	0	0	0	1
RipL	0	0	0	1	0	1	1	1	0	1	1	1	1	0
RipM	1	1	1	1	1	1	1	1	1	1	1	1	0	1
RipN	1	1	1	1	1	1	1	1	1	1	1	1	0	0
RipO1	1	1	1	1	1	1	1	1	1	1	1	0	0	0
RipO2	0	0	0	0	0	0	0	0	0	0	0	0	1	0
RipP1	0	0	0	0	0	0	0	0	0	1	1	0	0	0
RipP2	0	0	0	1	0	1	1	1	0	1	1	0	0	0
RipP3	0	0	0	0	0	0	0	0	1	0	0	0	0	0
RipQ	1	0	0	1	1	1	1	1	1	1	1	0	0	0
RipR	1	1	1	1	1	1	1	1	0	1	1	1	1	1
RipS1	1	1	1	1	1	1	1	0	1	1	1	0	0	0
RipS2	1	1	0	1	1	1	1	1	1	1	1	1	0	0
RipS3	1	1	1	1	1	1	1	1	1	1	1	1	0	1
RipS4	1	0	0	1	1	1	1	1	0	1	1	1	1	0
RipS5	1	0	0	1	0	1	1	1	1	1	1	1	0	1
RipS6	0	0	0	0	0	0	0	1	1	1	1	0	0	0
RipS7	1	1	1	1	1	0	0	0	0	0	0	1	1	1
RipS8	0	0	0	0	0	0	0	1	1	0	0	1	0	0
RipT	0	0	0	0	0	0	0	2	1	1	1	1	1	0
RipU	1	1	1	1	1	1	1	1	1	1	1	1	1	1
RipV1	1	1	1	1	1	1	1	1	0	1	0	1	0	1
RipV2	1	1	1	1	1	1	0	0	0	0	0	1	1	1
RipW	1	1	1	1	1	1	1	1	1	1	1	1	1	1
RipX	1	1	1	1	1	1	1	1	1	1	1	1	1	0
RipY	0	1	1	1	1	1	1	1	1	1	0	1	0	1
RipZ	1	1	1	1	1	1	1	1	1	1	1	1	1	1
RipAA	1	1	1	1	1	0	1	1	1	1	1	1	1	1
RipAB	1	1	1	1	1	1	1	1	1	1	1	1	1	1
RipAC	1	1	1	1	1	1	1	1	1	1	1	1	1	1
RipAD	1	1	1	1	1	1	1	1	1	1	1	1	1	1
RipAE	1	1	1	1	1	1	1	1	1	1	0	1	1	0
RipAF1	0	0	0	1	1	0	1	1	1	1	1	0	0	0
RipAF2	0	0	0	0	0	0	0	0	0	0	0	0	1	0
RipAG	0	0	0	0	0	0	0	1	1	1	1	1	0	0
RipAH	0	0	0	0	0	0	0	1	1	1	1	0	0	0
RipAI	1	1	1	1	1	1	1	1	1	1	1	1	1	1
RipAJ	1	1	1	1	1	1	1	1	1	1	1	1	1	1
RipAK	0	0	0	0	0	0	0	1	1	1	1	0	0	0
RipAL	1	0	1	1	1	1	1	1	1	0	1	1	0	1
RipAM	1	1	1	1	1	1	1	1	1	1	0	1	1	1
RipAN	1	1	1	1	1	1	1	1	1	1	1	1	1	1
RipAO	1	1	1	1	1	1	1	1	0	1	1	1	1	1
RipAP	1	1	1	1	1	1	1	1	1	0	1	0	0	0
RipAQ	1	1	1	0	1	1	1	1	1	1	1	1	1	1
RipAR	1	1	1	1	1	1	1	1	1	1	1	1	1	1
RipAS	1	1	1	1	1	0	1	1	1	1	1	0	1	0
RipAT	1	1	1	1	1	0	1	1	1	0	0	1	1	1
RipAU	1	0	0	1	1	1	1	1	1	1	1	1	1	1
RipAV	1	0	1	1	1	0	1	1	1	1	1	0	0	0
RipAW	0	0	0	1	1	1	1	1	1	1	1	1	0	0
RipAX1	1	1	1	1	0	0	0	1	1	1	0	0	0	1
RipAX2	1	0	0	0	0	0	0	1	1	1	1	0	0	0
RipAY	1	1	1	1	1	1	1	1	1	1	1	1	1	1
RipAZ1	0	0	0	1	1	0	0	1	1	1	1	1	1	1
RipAZ2	0	0	0	0	0	0	0	0	0	0	0	0	1	0
RipBA	0	0	0	0	0	0	0	1	1	0	0	0	0	0
RipBB	0	0	0	0	0	0	0	0	1	0	0	1	0	1
RipBC	0	0	0	1	1	0	0	0	0	0	0	0	0	0
RipBD	0	0	0	1	0	1	0	0	1	0	0	0	1	0
RipBE	0	0	0	0	0	0	0	0	0	0	1	0	0	0
RipBF	0	0	0	0	0	0	0	0	0	0	0	1	1	1
RipBG	1	0	0	0	0	0	0	0	0	0	0	0	0	0
RipBH	1	1	1	1	1	0	0	0	0	0	0	1	0	1
RipBI	1	1	1	1	1	0	0	0	0	0	0	0	0	0
RipTAL	2	0	0	0	0	0	0	1	1	1	1	1	0	1
RipTPS	1	0	1	1	1	1	1	1	1	1	0	1	0	0
z-Hyp1	0	1	0	1	1	0	0	0	0	0	0	1	0	1
z-Hyp2	0	0	0	0	0	0	0	0	0	0	0	1	0	1
z-Hyp3	1	0	0	0	0	0	0	0	0	0	0	1	0	1
z-Hyp4	1	0	0	0	0	0	1	0	0	0	0	1	0	0
z-Hyp5	0	0	0	0	0	0	0	0	0	0	0	1	1	0
z-Hyp6	0	0	0	0	0	0	2	0	1	0	0	0	0	0
z-Hyp7	1	0	0	0	0	0	1	1	1	0	0	0	0	0
z-Hyp8	1	1	0	1	1	1	0	0	1	0	0	0	0	0
z-Hyp9	0	1	1	1	1	0	0	0	0	0	0	0	0	0
z-Hyp10	1	1	0	0	0	0	0	0	0	0	0	0	0	0
z-Hyp11	1	0	0	0	0	1	0	0	0	0	0	0	0	0
z-Hyp12	1	1	1	0	1	0	0	0	0	0	0	0	0	0
z-Hyp13	0	0	0	1	0	0	0	0	0	0	0	0	0	0
z-Hyp14	0	0	0	0	0	0	0	0	0	0	0	0	0	1
z-Hyp15	0	0	0	0	1	1	1	1	0	0	0	1	0	0
z-Hyp16	0	0	0	0	0	0	0	0	0	1	0	1	1	0
	Molk2	IPO1609	UW551	Po82	CFBP2957	K60	CMR15	FQY_4	Y45	GMI1000	RS1000	Psi07	R. syzygii_R24	BDB_R229
Total	76	60	58	75	72	57	68	73	70	71	65	72	48	57
Hyp	8	5	3	4	5	3	5	2	3	1	0	7	2	4
* Strain Psi07 has three ripG1 (2 predicted functional and 1 pseudogene)
