# Supplementary material for: Repertoire, unified nomenclature and evolution of the Type III effector gene set in the Ralstonia solanacearum species complex
Source: BMC Genomics. 2013 Dec 6;14:859. doi: 10.1186/1471-2164-14-859 (PMC3878972; doi:10.1186/1471-2164-14-859)
Supplement: Additional file 7 — Table displaying the calculated positive selection and recombination probabilities for the whole T3E dataset. [file 1471-2164-14-859-S7.xlsx]

## Sheet: Selection_estimates
	M0 (one-ratio) constant selection over the sequence				M1 (neutral with two site classes)							M2 (selection) with three classes (M2a model variant)									M3 model of variable selection pressure with 3 classes									M7 (beta) model without pos. selection (with 10 classes for beta distribution)													M8 (beta+omega) with positive selection (beta with 10 classes plus pos. selection class)
	log-likelihood	tree length	kappa	omega	log-likelihood	tree length	kappa	p0	p1	omega0	omega1(fixed)	log-likelihood	tree length	kappa	p0	p1	p2	omega0	omega1(fixed)	omega2>1	log-likelihood	tree length	kappa	p0	p1	p2	omega0	omega1	omega2	log-likelihood	tree length	kappa	omega0	omega1	omega2	omega3	omega4	omega5	omega6	omega7	omega8	omega9	log-likelihood	tree length	kappa	p0=p1=…=p9	p10	omega0	omega1
RipA2	-9988.49	1.19076	3.69975	0.18541	-9870.73	1.19076	3.90743	0.82598	0.17402	0.07508	1	-9870.73	1.19076	3.90743	0.82598	0.1378	0.03622	0.07508	1	1	-9867.21	1.19076	3.89361	0.75253	0.01089	0.23657	0.052	0.24652	0.72561	-9867.7	1.19076	3.88553	0	0.0004	0.00343	0.01425	0.04115	0.09565	0.19189	0.34508	0.56753	0.8562	-9867.18	1.19076	3.89852	0.09078	0.09217	7e-05	0.0017
RipA3	-11039.3	1.23765	3.7728	0.21522	-10928.3	1.23765	3.96994	0.7957	0.2043	0.08911	1	-10928.3	1.23765	3.96994	0.7957	0.08329	0.12101	0.08911	1	1	-10921.7	1.23765	3.97061	0.47388	0.48406	0.04206	0	0.38272	1.64994	-10923.9	1.23765	3.95649	2e-05	0.00124	0.00811	0.02794	0.07007	0.14505	0.26313	0.43169	0.65033	0.89772	-10922.4	1.23765	3.97587	0.09927	0.00733	6e-05	0.00215
RipA4	-11199.6	1.1349	4.22141	0.18149	-11103.4	1.1349	4.37398	0.84288	0.15712	0.08913	1	-11103.4	1.1349	4.37398	0.84288	0.11148	0.04564	0.08913	1	1	-11097.8	1.1349	4.37354	0.73549	0.26384	0.00068	0.05528	0.62234	7.87502	-11098.6	1.1349	4.36948	5e-05	0.00169	0.00893	0.02679	0.06103	0.11826	0.20632	0.3352	0.51954	0.78904	-11098.2	1.1349	4.37999	0.09418	0.05822	0.00022	0.00355
RipA5	-15309.4	2.74078	3.17253	0.20832	-15179.6	2.74077	3.27903	0.83735	0.16265	0.13812	1	-15179.6	2.74077	3.27903	0.83735	0.07841	0.08423	0.13812	1	1	-15155.5	2.74077	3.27944	0.41415	0.54922	0.03663	0.03315	0.33113	1.62183	-15162.9	2.74077	3.27016	0.00331	0.02136	0.05134	0.09251	0.14528	0.21106	0.29257	0.39505	0.53	0.73577	-15156.1	2.74077	3.28109	0.09846	0.01541	0.00609	0.02836
RipAA	-3550.84	2.45453	2.78982	0.32973	-3490.51	2.45452	2.91313	0.6907	0.3093	0.10549	1	-3487.4	2.45452	2.99785	0.69513	0.28089	0.02398	0.11584	1	3.28893	-3483.4	2.45452	2.95107	0.47776	0.46816	0.05408	0.04072	0.51552	2.46843	-3491.1	2.45452	2.86099	0.0001	0.00411	0.02264	0.06883	0.1548	0.28737	0.46277	0.66215	0.85013	0.97789	-3483.9	2.45452	2.95592	0.09559	0.04405	0.00131	0.01437
RipAB	-1635.36	1.24257	2.77276	0.23599	-1623.73	1.24257	2.898	0.84734	0.15266	0.14382	1	-1623.73	1.24257	2.898	0.84734	0.09203	0.06063	0.14382	1	1	-1622.04	1.24257	2.87935	0.32258	0.61001	0.06741	0	0.29144	1.31426	-1622.88	1.24257	2.84493	0.00135	0.0133	0.0388	0.07899	0.13526	0.20955	0.30478	0.42582	0.58226	0.80151	-1622.57	1.24257	2.87861	0.09537	0.04634	0.00544	0.02579
RipAC	-17228.9	7.48978	2.41889	0.30879	-17099.1	7.48978	2.55096	0.66827	0.33173	0.19721	1	-17099.1	7.48978	2.55096	0.66827	0.2333	0.09843	0.19721	1	1	-17061.7	7.48978	2.49471	0.16291	0.52386	0.31322	0.02211	0.26823	0.76315	-17062.6	7.48978	2.49702	0.0225	0.0807	0.14754	0.22119	0.30145	0.38882	0.48454	0.59103	0.7135	0.86799	-17062.4	7.48978	2.49851	0.09925	0.00745	0.02345	0.08151
RipAD	-4010.84	2.11301	3.13315	0.39214	-3948.8	2.11301	3.30973	0.58471	0.41529	0.08075	1	-3948.8	2.11301	3.30973	0.58471	0.32659	0.08871	0.08075	1	1	-3946.82	2.11301	3.30993	0.46003	0.47075	0.06922	0.03222	0.64327	1.84368	-3948.18	2.11301	3.27497	2e-05	0.00194	0.01771	0.07407	0.2037	0.4158	0.66416	0.86592	0.97159	0.99911	-3946.76	2.11301	3.30468	0.09848	0.01524	4e-05	0.00285
RipAE	-7676.41	2.51268	3.3863	0.34752	-7598.74	2.51268	3.61475	0.68478	0.31522	0.15766	1	-7598.74	2.51268	3.61475	0.68478	0.17819	0.13702	0.15766	1	1	-7594.8	2.51268	3.62104	0.47882	0.47726	0.04392	0.09007	0.59182	2.27385	-7600.38	2.51268	3.56349	0.00381	0.03269	0.08829	0.16867	0.27136	0.39319	0.52993	0.67587	0.82257	0.95462	-7594.76	2.51268	3.62354	0.09646	0.03536	0.00948	0.04823
RipAF1	-2901.23	1.6437	3.39639	0.30317	-2882.32	1.6437	3.64888	0.61524	0.38476	0.0918	1	-2882.32	1.6437	3.64888	0.61525	0.25184	0.13292	0.0918	1	1	-2880.03	1.6437	3.64349	0.40912	0.0395	0.55138	0	0.64559	0.6456	-2880.85	1.6437	3.63862	9e-05	0.00441	0.02698	0.08711	0.2015	0.37311	0.58122	0.78257	0.92914	0.99451	-2880.85	1.6437	3.63862	0.1	0	9e-05	0.00441
RipAI	-1517.3	1.31976	6.31547	0.14062	-1502.96	1.31976	6.59382	0.89394	0.10606	0.0749	1	-1502.96	1.31976	6.59382	0.89394	0.06183	0.04423	0.0749	1	1	-1502.24	1.31976	6.54004	0.45884	0.50377	0.03739	0	0.21612	1.64513	-1503.48	1.31976	6.56812	1e-05	0.0004	0.00301	0.01146	0.03117	0.06966	0.13711	0.24796	0.4254	0.72098	-1502.33	1.31976	6.5588	0.09662	0.0338	0.00074	0.00608
RipAJ	-3391.8	1.8297	4.56429	0.35058	-3321.91	1.8297	4.81225	0.67154	0.32846	0.07577	1	-3318.3	1.8297	4.94578	0.6738	0.30556	0.02064	0.08156	1	3.77024	-3316.56	1.8297	4.98653	0.42778	0.47956	0.09266	0	0.45429	2.15561	-3322.82	1.8297	4.79222	0	0.00024	0.00395	0.02467	0.09386	0.25346	0.50973	0.77987	0.94918	0.99826	-3316.86	1.8297	4.98549	0.0952	0.04798	3e-05	0.00193
RipAL	-2922.61	0.7343	5.85191	0.21518	-2917.4	0.73431	6.05028	0.86026	0.13974	0.12953	1	-2917.4	0.73431	6.05028	0.86026	0.07775	0.06199	0.12953	1	1	-2916.93	0.73431	6.01483	0.56176	0.02075	0.4175	0.03563	0.49985	0.49985	-2917.01	0.73431	6.02232	0.00099	0.01067	0.03238	0.06771	0.1184	0.18676	0.27623	0.39252	0.54701	0.7732	-2917.01	0.73431	6.02232	0.1	0	0.00099	0.01067
RipAM	-1344.96	1.19904	6.70856	0.15603	-1341.31	1.19904	6.84635	0.91916	0.08084	0.11651	1	-1341.31	1.19904	6.84635	0.91916	0.03458	0.04625	0.11651	1	1	-1340.57	1.19904	6.83362	0.27615	0.52857	0.19528	0.08659	0.08659	0.52862	-1340.85	1.19904	6.79236	0.00459	0.02078	0.04284	0.0703	0.1037	0.14435	0.19478	0.25994	0.35176	0.51736	-1340.85	1.19904	6.79236	0.1	0	0.00459	0.02078
RipAN	-18633.3	7.54946	2.73967	0.2197	-18478.2	7.54946	2.56986	0.84999	0.15001	0.15449	1	-18478.2	7.54946	2.56986	0.84999	0.08947	0.06054	0.15449	1	1	-18468.4	7.54946	2.60328	0.05891	0.81571	0.12537	0	0.17912	1.0676	-18507.4	7.54946	2.65213	0.02497	0.06745	0.10968	0.15383	0.20131	0.25378	0.31368	0.38542	0.4791	0.63314	-18475.1	7.54946	2.59888	0.08927	0.10726	0.06235	0.09408
RipAO	-6396.92	2.55497	3.44162	0.32473	-6350.13	2.55497	3.59264	0.68559	0.31441	0.15609	1	-6350.13	2.55497	3.59264	0.68559	0.17936	0.13505	0.15609	1	1	-6344.94	2.55497	3.57132	0.2641	0.58735	0.14855	0	0.37413	1.11882	-6345.76	2.55497	3.56487	0.0034	0.02989	0.08177	0.15773	0.256	0.37411	0.50872	0.65507	0.80593	0.94743	-6345.71	2.55497	3.56909	0.09824	0.0176	0.00411	0.03193
RipAP	-5477.02	0.66789	4.03419	0.25385	-5411.78	0.66789	4.27213	0.78068	0.21932	0.0577	1	-5402.7	0.66789	4.36618	0.79614	0.1964	0.00746	0.07014	1	8.42179	-5402.7	0.66789	4.36647	0.78109	0.21053	0.00838	0.0645	0.93995	7.9726	-5413.56	0.66789	4.26859	0	0	0	0.00019	0.00316	0.02993	0.17632	0.57692	0.93092	0.99929	-5402.72	0.66789	4.36749	0.09892	0.01084	0	4e-05
RipAQ	-7726.48	1.7961	4.7667	0.28658	-7653.63	1.7961	5.02844	0.72256	0.27744	0.12024	1	-7653.63	1.7961	5.02843	0.72256	0.14524	0.1322	0.12023	1	1	-7642.66	1.7961	5.02719	0.38013	0.58867	0.0312	0	0.44556	2.11254	-7646.78	1.7961	4.99859	0.0005	0.00907	0.03475	0.08376	0.16052	0.26756	0.40497	0.5695	0.75242	0.93286	-7642.61	1.7961	5.02861	0.09991	0.00085	0.00061	0.01004
RipAR	-9864.23	3.53613	2.74788	0.47212	-9685.34	3.53613	2.93531	0.49988	0.50012	0.09571	1	-9682.64	3.53613	2.96251	0.50185	0.45965	0.0385	0.10126	1	2.32512	-9681.97	3.53613	2.96338	0.43795	0.38138	0.18067	0.07649	0.70252	1.59366	-9690.54	3.53613	2.91302	0.00022	0.01099	0.06591	0.20082	0.41647	0.65733	0.8483	0.9547	0.99331	0.9999	-9682.22	3.53613	2.96335	0.07761	0.22394	0.00208	0.02042
RipAS	-10499.4	2.91049	3.51548	0.31656	-10422.9	2.91049	3.69868	0.70523	0.29477	0.1662	1	-10422.9	2.91049	3.69868	0.70523	0.25452	0.04025	0.1662	1	1	-10417	2.91049	3.67219	0.1803	0.55831	0.26139	0	0.25923	0.88242	-10417.6	2.91049	3.66443	0.00743	0.04403	0.10081	0.17417	0.26237	0.3644	0.47976	0.60838	0.75086	0.90965	-10417.2	2.91049	3.67171	0.09123	0.08774	0.01123	0.04814
RipAT	-6483.01	2.16783	3.57228	0.39295	-6393.18	2.16783	3.75179	0.64058	0.35942	0.10665	1	-6387.44	2.16783	3.78971	0.64048	0.34905	0.01047	0.11194	1	4.64307	-6387.44	2.16783	3.79014	0.64233	0.34747	0.0102	0.1127	1.00616	4.68512	-6397.14	2.16783	3.7205	5e-05	0.00365	0.02559	0.08985	0.21865	0.41338	0.63933	0.83636	0.95699	0.99787	-6388.49	2.16783	3.78671	0.09684	0.03161	0.00044	0.01
RipAU	-3560.95	2.01655	3.25075	0.42714	-3509.01	2.01655	3.43091	0.50239	0.49761	0.02954	1	-3509.01	2.01655	3.43091	0.50239	0.39872	0.0989	0.02954	1	1	-3507.4	2.01655	3.44305	0.4392	0.54323	0.01757	0	0.80535	3.48937	-3508.66	2.01655	3.40753	0	0	0.00038	0.01391	0.17867	0.70334	0.97022	0.99901	0.99999	1	-3508.65	2.01655	3.40956	0.07878	0.21219	0	0
RipAV	-5577.84	0.59951	5.14297	0.1941	-5535.11	0.59951	5.4019	0.84508	0.15492	0.06773	1	-5535.05	0.59951	5.41484	0.85031	0.14568	0.00402	0.07054	1	2.44032	-5535.08	0.59951	5.40995	0	0.85705	0.14295	0	0.07253	1.06498	-5535.88	0.59951	5.37437	0	1e-05	0.00022	0.00215	0.01176	0.04524	0.13534	0.32673	0.63241	0.93714	-5534.94	0.59951	5.41501	0.09536	0.04641	2e-05	0.00086
RipAW	-4870.03	1.97722	3.48504	0.34365	-4788.89	1.97722	3.70904	0.64523	0.35477	0.08342	1	-4784.17	1.97722	3.81716	0.64824	0.33555	0.01621	0.08902	1	4.7796	-4781.25	1.97722	3.79495	0.40899	0.53129	0.05972	0	0.51778	2.71036	-4789.29	1.97722	3.69168	1e-05	0.0009	0.00975	0.04618	0.14164	0.32139	0.56766	0.80431	0.95153	0.99799	-4781.77	1.97722	3.8008	0.097	0.02999	8e-05	0.00341
RipAX1	-2251.51	4.61985	1.67603	0.09351	-2224.59	4.61985	1.93488	0.84803	0.15197	0.07156	1	-2224.59	4.61985	1.93488	0.84803	0.09145	0.06052	0.07156	1	1	-2215.81	4.61985	1.86026	0.35091	0.53963	0.10946	0	0.14373	0.71263	-2216.52	4.61985	1.88767	0.00031	0.00419	0.01408	0.03163	0.05864	0.09764	0.15256	0.23062	0.34795	0.56295	-2216.51	4.61985	1.88467	0.09861	0.01389	0.00039	0.00462
RipAX2	-1508.68	3.64382	3.20212	0.07535	-1503.8	3.64382	3.90156	0.81741	0.18259	0.05536	1	-1503.8	3.64382	3.90156	0.81741	0.11036	0.07224	0.05536	1	1	-1500.28	3.64382	3.81034	0.55239	2e-05	0.44759	0.01235	0.2463	0.24634	-1500.65	3.64382	3.81373	0.00023	0.00318	0.01093	0.02494	0.04686	0.07897	0.12494	0.19157	0.29456	0.4935	-1500.65	3.64382	3.81373	0.1	0	0.00023	0.00318
RipAY	-4970.53	2.41586	3.75774	0.26489	-4901.65	2.41586	4.03405	0.69455	0.30545	0.09249	1	-4901.65	2.41586	4.03405	0.69455	0.21634	0.08911	0.09249	1	1	-4895.59	2.41586	3.96608	0.3916	0.50802	0.10038	0	0.38121	1.34059	-4896.74	2.41586	3.95857	9e-05	0.00345	0.01882	0.05709	0.12906	0.24278	0.40004	0.59201	0.79435	0.96022	-4896.33	2.41586	3.97557	0.09788	0.02115	0.00019	0.00487
RipAZ1	-2020.85	0.74397	4.01153	0.34897	-2014.38	0.74397	4.20659	0.65328	0.34672	0.07872	1	-2014.38	0.74397	4.20659	0.65328	0.25128	0.09543	0.07872	1	1	-2014.09	0.74397	4.15047	0.49923	0.36574	0.13503	0	0.75923	0.75923	-2014.22	0.74397	4.17567	0	0.00013	0.00301	0.02323	0.10227	0.29943	0.60243	0.8639	0.97946	0.9997	-2014.22	0.74397	4.17854	0.09529	0.04715	0	0.00013
RipB	-4698.68	1.43489	4.79227	0.25115	-4643	1.43489	5.18481	0.7019	0.2981	0.07316	1	-4643	1.43489	5.18481	0.7019	0.19711	0.10098	0.07316	1	1	-4638.65	1.43489	5.15819	0.00154	0.5743	0.42416	0.0281	0.02811	0.64341	-4639.5	1.43489	5.17597	1e-05	0.00097	0.00793	0.03144	0.08671	0.1903	0.35268	0.56668	0.79549	0.96774	-4639.5	1.43489	5.17597	0.1	0	1e-05	0.00097
RipBF	-2316.42	0.06441	2.43271	0.47558	-2316.42	0.06442	2.43269	1	0	0.47558	1	-2316.42	0.06442	2.4327	1	0	0	0.47558	1	1	-2316.42	0.06442	2.43269	0.20591	0.22059	0.5735	0.47558	0.47558	0.47558	-2316.42	0.06442	2.45298	0.4168	0.43863	0.45171	0.46219	0.47162	0.48076	0.49021	0.50075	0.51393	0.53603	-2316.42	0.06442	2.43387	0.1	0	0.41623	0.43807
RipBH	-5836.6	0.81457	4.11012	0.40927	-5800.71	0.81457	4.29493	0.58995	0.41005	0.05356	1	-5799.08	0.81457	4.36947	0.68097	0.26248	0.05655	0.11656	1	2.38264	-5799.08	0.81457	4.36917	0.50865	0.37569	0.11566	0.05641	0.57425	2.00656	-5801.11	0.81457	4.29606	0	0	0	0.00044	0.02742	0.45732	0.96329	0.99956	1	1	-5799.08	0.81457	4.3692	0.08954	0.1046	0.00083	0.01111
RipBI	-2848.63	0.18865	3.6101	0.16545	-2848.57	0.18865	3.62855	0.97518	0.02482	0.14817	1	-2848.57	0.18865	3.62855	0.97518	0.01171	0.0131	0.14817	1	1	-2848.54	0.18865	3.62913	0.3411	0.29002	0.36889	0	0.25669	0.25669	-2848.54	0.18865	3.62909	0.01658	0.04279	0.06851	0.0955	0.12488	0.15795	0.19669	0.24479	0.31112	0.43234	-2848.54	0.18865	3.62909	0.1	0	0.01658	0.04279
RipC1	-8363.77	1.51836	2.7985	0.3117	-8294.39	1.51836	2.9191	0.74182	0.25818	0.12198	1	-8293.9	1.51836	2.93465	0.78129	0	0.21871	0.13909	1	1.15855	-8293.9	1.51836	2.93465	0.237	0.54429	0.21871	0.13909	0.13909	1.15855	-8298.41	1.51836	2.90028	0.00016	0.00519	0.02575	0.07319	0.15715	0.2828	0.44759	0.63797	0.82664	0.96949	-8293.9	1.51836	2.93455	0.07854	0.21462	0.0927	0.10889
RipD	-7704.66	2.01876	2.91676	0.35209	-7576.18	2.01876	3.12889	0.66844	0.33156	0.1012	1	-7572.57	2.01876	3.17825	0.66865	0.31876	0.01259	0.10594	1	3.74093	-7571.4	2.01876	3.16862	0.60131	0.36757	0.03112	0.08048	0.77156	2.73749	-7580.48	2.01876	3.09715	8e-05	0.00375	0.02283	0.07382	0.17236	0.32522	0.52144	0.72827	0.89843	0.98962	-7572.12	2.01876	3.16276	0.09582	0.04184	0.00052	0.00946
RipE1	-4430.06	1.74747	3.87577	0.29579	-4393.5	1.74747	4.11357	0.77707	0.22293	0.14671	1	-4392.7	1.74747	4.12967	0.80088	0.18232	0.0168	0.16187	1	2.71804	-4390.38	1.74747	4.11175	0.28194	0.6615	0.05656	0	0.35292	2.0929	-4395.1	1.74747	4.07207	0.0013	0.01562	0.04951	0.10557	0.18528	0.28928	0.41731	0.56791	0.73765	0.91773	-4390.94	1.74747	4.11465	0.09599	0.0401	0.01061	0.04283
RipE3	-2062.28	0.72394	2.48152	0.14976	-2052.74	0.72394	2.59744	0.87199	0.12801	0.06019	1	-2052.74	0.72394	2.59744	0.87199	0.12801	0	0.06019	1	44.7214	-2052.54	0.72394	2.56935	0.28385	0.50256	0.2136	0.03166	0.03166	0.691	-2052.58	0.72394	2.57145	0	1e-05	0.00019	0.00169	0.00877	0.03254	0.0959	0.23628	0.49469	0.8577	-2052.58	0.72394	2.57145	0.1	0	0	1e-05
RipF1	-8479.23	3.41161	2.29724	0.13752	-8372.65	3.41161	2.31415	0.87644	0.12356	0.10152	1	-8372.65	3.41161	2.31415	0.87643	0.08032	0.04324	0.10152	1	1	-8335	3.41161	2.36578	0.33261	0.6166	0.05079	0.00017	0.20705	1.32728	-8346.98	3.41161	2.35346	0.00081	0.00818	0.02416	0.04983	0.08666	0.13688	0.20417	0.29523	0.42488	0.64432	-8340.06	3.41161	2.36484	0.09771	0.02287	0.00211	0.0129
RipF2	-7406.65	3.56265	2.36337	0.1024	-7366.06	3.56265	2.36187	0.93479	0.06521	0.09183	1	-7366.06	3.56265	2.36189	0.93479	0.03193	0.03328	0.09183	1	1	-7329.52	3.56265	2.45979	0.31907	0.65537	0.02557	0	0.16912	1.06557	-7335.69	3.56265	2.45918	0.00223	0.01227	0.02762	0.04804	0.07407	0.10698	0.14918	0.20553	0.28784	0.44407	-7334.89	3.56265	2.45716	0.09922	0.00784	0.00296	0.01401
RipG1	-6101.45	2.65133	2.49989	0.26487	-6045.64	2.65133	2.79779	0.67349	0.32651	0.12105	1	-6045.64	2.65133	2.79779	0.67349	0.2508	0.0757	0.12105	1	1	-6044.78	2.65133	2.77126	0.26524	0.34438	0.39037	0.09797	0.09797	0.81188	-6045.92	2.65133	2.74796	0.00176	0.02015	0.06223	0.12994	0.22347	0.34143	0.48067	0.63571	0.79727	0.94726	-6045.12	2.65133	2.77717	0.07375	0.26248	0.01371	0.03849
RipG2	-10793.8	1.60044	3.7612	0.36963	-10671.3	1.60044	4.02221	0.6503	0.3497	0.099	1	-10670.9	1.60044	4.04003	0.67531	0.19686	0.12783	0.11106	1	1.2294	-10670.7	1.60044	4.04542	0.22529	0.51113	0.26358	0	0.2188	1.20627	-10675.2	1.60044	3.98678	2e-05	0.0019	0.01642	0.06653	0.18064	0.37153	0.60954	0.82469	0.95578	0.99803	-10670.7	1.60044	4.04435	0.07397	0.2603	0.01136	0.03335
RipG3	-6378.94	1.68375	3.22848	0.44822	-6324.86	1.68375	3.39757	0.60604	0.39396	0.1344	1	-6322.28	1.68375	3.45009	0.63472	0.33571	0.02957	0.15899	1	2.88069	-6319.36	1.68375	3.44462	0.28142	0.63263	0.08595	0	0.50213	2.22613	-6326.14	1.68375	3.36881	0.00028	0.01034	0.05427	0.15535	0.32055	0.52843	0.73319	0.88845	0.97308	0.99884	-6320.39	1.68375	3.44794	0.09409	0.05905	0.00549	0.03925
RipG4	-4838.21	1.83441	3.3295	0.32676	-4796.44	1.83441	3.56429	0.70477	0.29523	0.14389	1	-4796.44	1.83441	3.56429	0.70477	0.18516	0.11007	0.14389	1	1	-4795.13	1.83441	3.54636	0.56718	0.42399	0.00883	0.09451	0.69889	3.42487	-4796.26	1.83441	3.5354	0.00206	0.02207	0.06612	0.13539	0.2296	0.34714	0.48488	0.63768	0.79702	0.9462	-4795.21	1.83441	3.54352	0.09888	0.01119	0.00359	0.02853
RipG5	-5757.17	1.71002	3.92603	0.25718	-5679.72	1.71002	4.19959	0.76708	0.23292	0.1022	1	-5679.72	1.71002	4.19959	0.76708	0.14089	0.09203	0.1022	1	1	-5679.63	1.71002	4.19827	0.06488	0.70034	0.23478	0	0.11203	0.9672	-5683.61	1.71002	4.15307	0.00014	0.00415	0.01971	0.05479	0.11688	0.21227	0.34494	0.51485	0.71475	0.92119	-5679.66	1.71002	4.20005	0.07766	0.22338	0.03776	0.05674
RipG6	-6987.95	1.79571	3.7806	0.29088	-6890.44	1.79571	3.9973	0.72088	0.27912	0.1054	1	-6890.44	1.79571	3.9973	0.72088	0.14573	0.1334	0.1054	1	1	-6880.34	1.79571	4.04333	0.51241	0.46225	0.02534	0.03553	0.535	2.71885	-6887.31	1.79571	3.98086	0.00013	0.00429	0.02139	0.0612	0.13276	0.24259	0.3924	0.57604	0.77521	0.95085	-6880.76	1.79571	4.04208	0.09872	0.01276	0.00039	0.00735
RipG7	-9169.79	2.62345	2.66134	0.40593	-8908.12	2.62344	2.87476	0.58963	0.41037	0.0557	1	-8894.07	2.62344	2.9662	0.58464	0.3808	0.03456	0.05633	1	3.52675	-8888.97	2.62344	2.9359	0.50169	0.42431	0.07401	0.02515	0.67401	2.49692	-8908.28	2.62344	2.84523	0	0.00014	0.0034	0.02693	0.11986	0.34541	0.66335	0.90051	0.98771	0.99988	-8889.49	2.62344	2.94574	0.09494	0.0506	0	0.00043
RipH1	-9923.53	2.39528	3.56926	0.41453	-9811.47	2.39528	3.74858	0.61998	0.38002	0.13503	1	-9810.41	2.39528	3.76733	0.62009	0.37769	0.00222	0.13626	1	6.11481	-9810.34	2.39528	3.76337	0.60765	0.38969	0.00267	0.13031	0.96292	5.7544	-9816.61	2.39528	3.71217	0.00121	0.02007	0.07291	0.1665	0.29935	0.46136	0.63466	0.79616	0.92172	0.9909	-9811.33	2.39528	3.75166	0.06742	0.32582	0.03527	0.06654
RipH2	-13078	4.15556	3.08117	0.45467	-12939.6	4.15556	3.19791	0.57063	0.42937	0.1937	1	-12938.9	4.15556	3.21117	0.57388	0.41162	0.0145	0.19907	1	2.2659	-12927.4	4.15556	3.20782	0.29139	0.58009	0.12853	0.07374	0.52409	1.54466	-12936	4.15556	3.16089	0.0143	0.07984	0.17496	0.28926	0.41531	0.54656	0.67656	0.79846	0.90408	0.9813	-12928.5	4.15556	3.20742	0.09229	0.0771	0.0251	0.09299
RipH3	-7802.56	1.56521	3.89901	0.49974	-7740.97	1.56521	3.9802	0.61409	0.38591	0.16258	1	-7731.2	1.56521	4.05635	0.62966	0.34614	0.02421	0.1924	1	4.05419	-7729.7	1.56521	4.038	0.32842	0.62686	0.04473	0.04554	0.61954	3.24559	-7744.68	1.56521	3.96025	0.00094	0.02059	0.08411	0.20378	0.37346	0.56783	0.75081	0.8902	0.97067	0.99841	-7729.93	1.56521	4.04431	0.09652	0.03484	0.01016	0.06086
RipI	-3213.77	0.88649	4.0752	0.18635	-3178.33	0.88649	4.26013	0.86187	0.13813	0.07482	1	-3175.97	0.88649	4.40367	0.92416	0	0.07584	0.10155	1	1.82296	-3175.97	0.88649	4.40367	0.00261	0.92155	0.07584	0.10154	0.10155	1.82296	-3181.83	0.88649	4.2519	0	3e-05	0.00063	0.00445	0.01912	0.06069	0.15556	0.33498	0.61036	0.91405	-3175.98	0.88649	4.40634	0.09259	0.07406	0.06036	0.07387
RipJ	-5120.88	1.08392	4.51666	0.53193	-5100.22	1.08392	4.75267	0.42739	0.57261	0	1	-5099.52	1.08392	4.88159	0.46229	0	0.53771	0.00194	1	1.20453	-5099.52	1.08392	4.88159	0.46229	0	0.53771	0.00194	1.15978	1.20453	-5100.43	1.08392	4.75269	0	0	0	0	1	1	1	1	1	1	-5099.52	1.08392	4.88128	0.04613	0.53871	0	0
RipL	-10804.2	1.30529	3.27127	0.37635	-10729.8	1.30529	3.50787	0.58444	0.41556	0.09252	1	-10729.4	1.30529	3.51206	0.58568	0.41304	0.00128	0.09444	1	8.20776	-10729.2	1.30529	3.50568	0.37988	0.57224	0.04788	0	0.6403	2.23809	-10730.1	1.30529	3.50127	0	0.00114	0.01498	0.07892	0.24838	0.52455	0.79349	0.94596	0.99385	0.99995	-10729.2	1.30529	3.50577	0.09927	0.00732	2e-05	0.00259
RipM	-5026.85	1.20154	4.53648	0.21111	-5001.78	1.20154	4.67402	0.81137	0.18863	0.10988	1	-5001.78	1.20154	4.67402	0.81137	0.12889	0.05973	0.10988	1	1	-4995.64	1.20154	4.68017	0.45156	0.52807	0.02037	0	0.40765	0.95833	-4996.46	1.20154	4.70508	0.00045	0.0068	0.0242	0.05606	0.1055	0.17593	0.27155	0.39834	0.56671	0.80312	-4996.46	1.20154	4.70502	0.1	0	0.00045	0.0068
RipN	-4742.57	1.51479	3.21652	0.2456	-4694.06	1.51479	3.45429	0.77817	0.22183	0.10539	1	-4694.06	1.51479	3.4543	0.77817	0.11095	0.11088	0.10539	1	1	-4692.93	1.51479	3.42567	0.23374	0.48895	0.2773	0.08489	0.08489	0.78905	-4694.44	1.51479	3.40281	0.00026	0.00548	0.02269	0.05777	0.11594	0.20187	0.31954	0.47207	0.66096	0.88364	-4693.72	1.51479	3.42928	0.08334	0.16663	0.00593	0.02212
RipO1	-3959.16	0.94614	2.98915	0.2728	-3887	0.94614	3.18961	0.70298	0.29702	0.02516	1	-3886.04	0.94614	3.26044	0.73481	0.20553	0.05966	0.03976	1	1.90748	-3885.94	0.94614	3.26166	0.57895	0.26612	0.15493	0	0.38831	1.58199	-3887.25	0.94614	3.19412	0	0	0	0	0	2e-05	0.19715	0.99972	1	1	-3885.97	0.94614	3.26205	0.08739	0.12607	0	0
RipP2	-3326.62	1.00807	3.78489	0.17039	-3317.94	1.00807	3.98809	0.86181	0.13819	0.09018	1	-3317.94	1.00807	3.98809	0.86181	0.07671	0.06148	0.09018	1	1	-3317.02	1.00807	3.93342	0.568	0.07371	0.35829	0	0.4625	0.4625	-3317.23	1.00807	3.94618	3e-05	0.00116	0.0069	0.02231	0.05372	0.10866	0.19616	0.32742	0.51783	0.795	-3317.23	1.00807	3.94618	0.1	0	3e-05	0.00116
RipQ	-4492.1	1.35323	3.47102	0.28398	-4444.31	1.35323	3.7129	0.65585	0.34415	0.06	1	-4444.31	1.35323	3.7129	0.65585	0.24917	0.09497	0.06	1	1	-4441.53	1.35323	3.72151	0.49944	0.48856	0.01201	0	0.63888	2.32364	-4442.47	1.35323	3.72095	0	0.00015	0.00275	0.01884	0.07717	0.22236	0.47342	0.75615	0.94232	0.99798	-4442.47	1.35323	3.72095	0.1	0	0	0.00015
RipR	-14819.7	1.05377	4.78806	0.17733	-14693.6	1.05377	4.92289	0.85814	0.14186	0.08574	1	-14693.6	1.05377	4.92571	0.8586	0.14112	0.00028	0.08599	1	4.42136	-14687.1	1.05377	4.93538	0.77	0.22866	0.00134	0.05776	0.64545	6.70757	-14690.3	1.05377	4.91333	2e-05	0.00102	0.00618	0.02035	0.04965	0.10157	0.18526	0.31248	0.50011	0.78065	-14687.8	1.05377	4.93462	0.09984	0.00156	3e-05	0.00135
RipS1	-16479.7	0.62492	4.82614	0.25003	-16312	0.62492	4.96801	0.75929	0.24071	0.03986	1	-16312	0.62492	4.96803	0.75929	0.24071	0	0.03985	1	27.6341	-16310.9	0.62492	4.99349	0.61802	0.30974	0.07224	0	0.50838	1.69785	-16313	0.62492	4.96008	0	0	0	1e-05	0.0005	0.01041	0.11962	0.59541	0.96602	0.99992	-16311	0.62492	4.9918	0.09594	0.04057	0	0
RipS2	-23450.5	1.39998	3.30931	0.2138	-23231.8	1.39998	3.48671	0.8166	0.1834	0.10461	1	-23231.8	1.39998	3.48671	0.8166	0.0987	0.0847	0.10461	1	1	-23214.9	1.39998	3.46779	0.51596	0.45419	0.02986	0.02229	0.405	1.8288	-23221.3	1.39998	3.45791	0.00015	0.0037	0.01637	0.04363	0.09083	0.16342	0.26714	0.4084	0.59521	0.84063	-23214.5	1.39998	3.46691	0.09945	0.00554	0.00031	0.0054
RipS3	-22240.4	1.49812	3.57315	0.22165	-22002.7	1.49812	3.7563	0.79747	0.20253	0.0917	1	-22002.7	1.49812	3.7563	0.79747	0.20248	4e-05	0.0917	1	1	-21990	1.49812	3.72783	0.62556	0.36001	0.01443	0.03956	0.54885	2.388	-21994.4	1.49812	3.70775	3e-05	0.00147	0.00911	0.03023	0.07376	0.14948	0.26679	0.43261	0.64732	0.89355	-21990.3	1.49812	3.73006	0.09917	0.00829	8e-05	0.00255
RipS4	-26572.3	1.86529	3.29016	0.26397	-26312.5	1.86529	3.46845	0.74432	0.25568	0.12092	1	-26312.5	1.86529	3.46845	0.74432	0.12941	0.12627	0.12092	1	1	-26286.7	1.86529	3.45098	0.49948	0.4861	0.01442	0.04149	0.52857	3.13027	-26300.7	1.86529	3.44498	0.0006	0.00971	0.03547	0.08302	0.15605	0.25699	0.38679	0.54439	0.72533	0.91682	-26287.4	1.86529	3.45698	0.09943	0.00571	0.0011	0.01319
RipS5	-15820.3	0.81827	3.33152	0.25806	-15768.5	0.81827	3.47899	0.81705	0.18295	0.13894	1	-15768.3	0.81827	3.48503	0.85293	6e-05	0.14701	0.15317	1	1.1572	-15768.3	0.81827	3.48505	0.41842	0.4345	0.14707	0.15311	0.15323	1.15715	-15770.8	0.81827	3.46847	0.00066	0.00971	0.03402	0.07766	0.14378	0.235	0.35349	0.501	0.67876	0.88676	-15768.3	0.81827	3.48502	0.08575	0.14252	0.10496	0.12196
RipS7	-21491.7	0.65989	3.85203	0.3457	-21343.1	0.65989	4.01992	0.66645	0.33355	0.04122	1	-21327.9	0.65989	4.09069	0.74847	0.22177	0.02976	0.09974	1	3.70723	-21327.2	0.65989	4.09143	0.83881	0.15798	0.00321	0.13879	1.67563	8.47207	-21345.3	0.65989	4.02579	0	0	0	0	0.00075	0.0432	0.6112	0.98836	0.99997	1	-21328.2	0.65989	4.09254	0.09512	0.04881	0.0001	0.00317
RipT	-1781.31	0.39549	4.12671	0.28011	-1777.38	0.39549	4.3128	0.68585	0.31415	0	1	-1777.38	0.39549	4.32168	0.69084	0	0.30916	0	1	1.02511	-1777.38	0.39549	4.32168	0.31428	0.37655	0.30916	0	0	1.02511	-1777.41	0.39549	4.29711	0	0	0	0	0	0	0.05134	1	1	1	-1777.38	0.39549	4.31516	0.09813	0.01866	0	0
RipU1	-2711.11	1.30599	3.54499	0.50112	-2703.34	1.30599	3.67636	0.56038	0.43962	0.17254	1	-2703.34	1.30599	3.67636	0.56038	0.28187	0.15775	0.17254	1	1	-2703.25	1.30599	3.66926	0.25209	0.60494	0.14297	0	0.56132	1.3456	-2703.32	1.30599	3.66188	0.00158	0.03063	0.11694	0.2669	0.4607	0.65973	0.82468	0.93307	0.9854	0.99947	-2703.28	1.30599	3.66986	0.0966	0.03397	0.00443	0.0457
RipV1	-7217.59	1.78997	2.83349	0.33467	-7128.4	1.78997	3.02648	0.63709	0.36291	0.08224	1	-7128.4	1.78997	3.02648	0.63709	0.1985	0.16441	0.08224	1	1	-7124.13	1.78997	2.98886	0.51965	0.47324	0.00711	0.03464	0.71652	3.68542	-7126.01	1.78997	2.9849	1e-05	0.00148	0.01304	0.05373	0.14928	0.31734	0.5439	0.77244	0.93314	0.996	-7124.23	1.78997	2.99931	0.09972	0.00278	2e-05	0.00175
RipV2	-5699.05	1.14459	3.26545	0.38482	-5668.85	1.14459	3.40325	0.69605	0.30395	0.15242	1	-5666.83	1.14459	3.48358	0.83708	0	0.16292	0.22082	1	1.6044	-5666.83	1.14459	3.48358	0.28123	0.55585	0.16292	0.22082	0.22082	1.6044	-5671.29	1.14459	3.38934	0.00045	0.01121	0.04913	0.12718	0.25078	0.41429	0.59942	0.77763	0.91683	0.99107	-5666.84	1.14459	3.48357	0.08398	0.16019	0.16563	0.18551
RipW	-3775.7	1.45169	3.11753	0.17848	-3730.51	1.45169	3.29208	0.84002	0.15998	0.08753	1	-3730.51	1.45169	3.29208	0.84002	0.09977	0.06021	0.08753	1	1	-3724.14	1.45169	3.22606	0.60758	0.37914	0.01328	0.02445	0.42363	2.41154	-3726.09	1.45169	3.21234	3e-05	0.00122	0.00714	0.02283	0.05451	0.10955	0.19679	0.32727	0.51638	0.79259	-3724.29	1.45169	3.23773	0.09917	0.00833	0.0001	0.00244
RipX	-3811.16	1.71184	2.38098	0.29749	-3743.66	1.71184	2.58567	0.62867	0.37133	0.05536	1	-3743.66	1.71184	2.58566	0.62867	0.25686	0.11447	0.05536	1	1	-3738.57	1.71184	2.55427	0.51906	0.47354	0.0074	0.01407	0.65975	4.17181	-3740.96	1.71184	2.55322	0	0.00029	0.00427	0.02487	0.09013	0.23676	0.47498	0.74237	0.93114	0.99683	-3740.96	1.71184	2.55321	0.1	0	0	0.00029
RipY	-8983.08	1.33883	3.25635	0.32553	-8896.58	1.33883	3.45465	0.71058	0.28942	0.106	1	-8895.85	1.33883	3.47031	0.71393	0.2812	0.00487	0.10946	1	3.74444	-8895.69	1.33883	3.46363	0.67366	0.3133	0.01304	0.09453	0.86902	2.84366	-8898.92	1.33883	3.42685	3e-05	0.00221	0.01555	0.05544	0.13973	0.281	0.47528	0.69291	0.8816	0.98739	-8895.83	1.33883	3.46433	0.09286	0.0714	0.00095	0.01131
RipZ	-15925.9	1.65311	3.14918	0.32617	-15731.1	1.65311	3.35318	0.69365	0.30635	0.10655	1	-15731.1	1.65311	3.35318	0.69365	0.18549	0.12086	0.10655	1	1	-15722.4	1.65311	3.37033	0.37165	0.54178	0.08657	0	0.42275	1.71295	-15731.2	1.65311	3.32349	8e-05	0.00371	0.02153	0.06769	0.15579	0.29341	0.47553	0.6794	0.86481	0.98219	-15723.1	1.65311	3.36899	0.09691	0.03085	0.00047	0.00863
RipTAL	-8159.89	1.08736	4.9897	0.28804	-8129.93	1.08736	5.34806	0.68178	0.31822	0.09583	1	-8129.93	1.08736	5.34806	0.68178	0.23295	0.08527	0.09583	1	1	-8129.27	1.08736	5.34184	0.46908	0.52948	0.00144	0	0.68251	8.68584	-8129.53	1.08736	5.34359	1e-05	0.00086	0.00919	0.04301	0.13134	0.29945	0.53689	0.77774	0.93986	0.99702	-8129.53	1.08736	5.34359	0.1	0	1e-05	0.00086
RipTPS	-4644.73	1.2692	2.94235	0.15565	-4605.33	1.2692	3.07497	0.85986	0.14014	0.08066	1	-4605.33	1.2692	3.07497	0.85986	0.09633	0.04381	0.08066	1	1	-4603.15	1.2692	3.05576	0.13887	0.63832	0.22281	0.05612	0.05612	0.64144	-4603.76	1.2692	3.04829	4e-05	0.00134	0.00723	0.02199	0.05069	0.09941	0.17587	0.29089	0.46263	0.73573	-4603.66	1.2692	3.05667	0.09533	0.04668	0.00015	0.00269
cls	-3028.2	0.5414	6.21139	0.04873	-3009.32	0.5414	6.31464	0.96763	0.03237	0.02723	1	-3009.32	0.5414	6.31463	0.96763	0.00176	0.03061	0.02723	1	1	-3009.28	0.5414	6.32092	0.48946	0.48373	0.0268	0	0.06077	1.0866	-3010.89	0.5414	6.2979	0	0	0	0	7e-05	0.00068	0.00465	0.02441	0.10609	0.42435	-3009.29	0.5414	6.32018	0.09728	0.02721	0.00065	0.00303
hrcC	-3500.42	0.49263	6.84624	0.03978	-3494.65	0.49263	6.76505	0.98288	0.01712	0.03046	1	-3494.65	0.49263	6.76504	0.98288	0	0.01712	0.03046	1	1	-3491.18	0.49263	6.86131	0.13583	0.68311	0.18106	0.00651	0.00653	0.19938	-3491.21	0.49263	6.86073	0	0	6e-05	0.00045	0.00193	0.00629	0.01704	0.04134	0.09633	0.25104	-3491.21	0.49263	6.86072	0.1	0	0	0
Rsp1213	-2800.31	0.59426	8.25687	0.04633	-2798.75	0.59426	8.15791	0.98208	0.01792	0.03857	1	-2798.75	0.59426	8.15791	0.98208	1e-05	0.01791	0.03857	1	1	-2795.16	0.59426	8.27924	0.34155	0.33867	0.31978	0	0	0.15399	-2795.48	0.59426	8.28026	0	0.00012	0.00082	0.00294	0.00775	0.01705	0.03372	0.06306	0.11771	0.25075	-2795.48	0.59426	8.28025	0.1	0	0	0.00012
[truncated: 53 more columns]

## Sheet: Recombination
Gene	Tajima's D	Fu&Li	rho ML	rho Wakely	G4	corr(r2,D)	corr(r',d)		LPT	Test G4	Test 1	Test 2		Test 3: simulation, reject null?	rho CI (min)	rho CI (max)	rho ML	LPT	Evidence for recombination?
RipA2	1.358	0.536	0	10.609	19627417	-0.02927	0.00422		0.416	0.552	0	0.702		0	0	0	0	0.416	0
RipA3	1.062	0.478	0	11.771	31324164	-0.0027	-0.00864		0.765	0.191	0.316	0.08		0	0	0	0	0.765	0
RipA4	0.974	0.395	0	24.43	29105512	-0.00032	-0.02273		0.453	0.005	0.449	0.003		0	0	0	0	0.453	0
RipA5	1.828	0.814	0	7.149	88118708	-0.12596	0.02147		0.981	0.986	0	0.835		19	0	0	0	0.981	0
RipAA	0.352	1.23	10	29.573	1455657	-0.00847	0.01907		0.334	0.961	0.039	0.157		99	0	18	10	0.334	0	?
RipAB	0.939	0.126	1	14.535	69242	-0.01523	-0.0356		0.021	0.051	0.326	0.189		35	0	4	1	0.021	1
RipAC	1.971	0.469	0	16.783	144705776	-0.04087	-0.07138		0.233	0	0	0		97	0	0	0	0.233	0
RipAD	1.058	0.018	5	29.409	2787825	-0.0138	-0.11071		0.153	0	0.038	0		53	0	12	5	0.153	0
RipAE	1.082	0.258	0	4.423	10610248	-0.01019	0.01775		0.024	0.957	0.174	0.973		89	0	0	0	0.024	0
RipAF1	1.621	0.808	0	2.223	644100	-0.04322	0.03365		0.484	0.949	0.026	0.951		72	0	0	0	0.484	0
RipAI	1.462	0.659	2	12.979	54139	-0.00962	0.00674		0.59	0.675	0.313	0.63		40	0	10	2	0.59	0
RipAJ	1.222	0.61	2	17.281	730733	-0.0135	0.02614		0.541	0.934	0.106	0.932		31	0	7	2	0.541	0
RipAL	1.069	1.023	0	1.382	245762	0.00311	-0.01958		0.55	0.17	0.516	0.169		0	0	0	0	0.55	0
RipAM	1.007	0.305	1	12.003	77355	-0.00695	-0.0458		0.356	0.047	0.343	0.042		19	0	9	1	0.356	0
RipAN	0.333	1.888	0	0	120569313	-0.02994	0.00628		0.245	0.743	0	0.008		100	0	10	0	0.245	0
RipAP	0.082	0.223	0	1.764	2975448	-0.01329	-0.01808		0.217	0.142	0.238	0.256		0	0	0	0	0.217	0
RipAO	1.359	0.604	0	13.386	9854669	-0.023	0.05913		0.005	1	0.007	1		0	0	0	0	0.005	0
RipAP	1.148	0.457	0	14.608	171601	-0.01694	-0.01302		0.425	0.223	0.21	0.283		0	0	0	0	0.425	0
RipAQ	1.104	0.223	3	21.796	13978017	-0.04781	-0.04185		0	0	0	0		40	0	11	3	0	1
RipAR	1.857	0.253	0	11.837	25664490	-0.05615	0.01195		0.97	0.773	0	0.92		94	0	0	0	0.97	0
RipAS	1.672	0.213	0	7.691	30881640	-0.01876	-0.01735		0.057	0.044	0.003	0		61	0	0	0	0.057	0
RipAT	0.687	0.206	0	12.894	5056871	0.01737	-0.00756		0.039	0.804	0.02	0		40	0	1	0	0.039	0
RipAU	0.935	0.139	6	22.849	1109303	-0.00654	-0.03336		0.039	0.016	0.321	0.007		81	0	26	6	0.039	1
RipAV	0.413	0.181	3	22.342	1281693	-0.02043	0.02041		0.09	0.946	0.023	0.96		40	0	10	3	0.09	0
RipAW	0.837	0.475	6	38.67	3707537	-0.04847	-0.00147		0	0.271	0	0.911		88	0	14	6	0	1
RipAX1	1.078	1.1	2	18.146	259193	-0.00668	-0.01087		0.675	0.184	0.409	0.561		81	0	3	2	0.675	0
RipAX2	NA	NA	0	0	0	-0.066	NA		0.181	1	0.019	1		94	0	3	0	0.181	0
RipAY	1.504	0.287	2	10.62	5930284	-0.03379	-0.06878		0.3	0	0.001	0		38	0	10	2	0.3	0
RipAZ1	0.904	0.345	0	18.208	88269	0.02739	-0.00424		0.72	0.445	0.799	0.021		7	0	1	0	0.72	0
RipB	0.981	0.189	3	11.086	2583708	-0.01243	0.00616		0.201	0.718	0.097	0.757		24	0	11	3	0.201	0
RipBF	NA	NA	0	3.682	0	0.09352	NA		0.495	1	0.904	1		52	0	12	0	0.495	0
RipBH	1.107	0.747	0	20.381	2779508	-0.06434	-0.05373		0	0	0	0		0	0	0	0	0	0
RipBI	0.218	0.359	0	4.851	16264	-0.02838	0.08335		0.426	1	0.117	0.915		72	0	0	0	0.426	0
RipC1	1.372	0.29	0	3.953	20911391	0.07375	-0.02731		1	0.435	0.542	0		82	0	0	0	1	0
RipD	1.126	0.136	3	15.969	10739601	-0.01982	0.00818		0.182	0.693	0.008	0.778		34	0	8	3	0.182	0
RipE1	0.097	0.732	0	2.204	1951357	-0.14782	-0.01986		0.993	0.032	0	0.228		0	0	0	0	0.993	0
RipE3	0.021	0.592	6	14.913	93374	-0.01945	-0.03254		0.098	0.084	0.12	0.084		46	0	23	6	0.098	0
RipF1	0.907	0.768	0	3.692	32929282	-0.03894	-0.04678		1	0.003	0	0		54	0	2	0	1	0
RipF2	0.831	0.647	0	2.298	18258105	-0.0113	-0.0098		0.897	0.622	0	0		99	0	0	0	0.897	0
RipG1	1.875	1.226	0	8.944	8747475	0.01311	-0.02098		1	0.009	0.976	0.005		78	0	0	0	1	0
RipG2	0.351	0.719	3	9.459	18956277	0.00079	0.02845		0.315	0.999	0.835	1		94	0	8	3	0.315	0
RipG3	1.073	0.055	0	8.207	6976667	-0.01906	-0.00305		0.992	0.274	0.046	0.358		0	0	0	0	0.992	0
RipG4	1.451	0.023	0	8.214	3378920	-0.01717	-0.02599		0.986	0.041	0.077	0.025		0	0	0	0	0.986	0
RipG5	1.325	0.352	1	11.859	4028483	-0.02079	0.00287		0.044	0.803	0.006	0.012		29	0	5	1	0.044	1
RipG6	0.96	0.016	4	16.145	9543009	-0.01997	-0.05186		0	0	0.005	0		42	0	9	4	0	1
RipG7	1.133	0.513	10	45.345	17562896	-0.03184	-0.01418		0	0.057	0	0		98	2	15	10	0	1
RipH1	1.326	0.025	2	20.391	24749219	0.01328	-0.01911		0.871	0.07	0.754	0		37	0	5	2	0.871	0
RipH2	1.438	0.509	7	26.288	41842315	-0.02287	-0.00707		0	0.133	0	0.685		97	0	18	7	0	1
RipH3	0.408	0.15	4	35.705	9374117	-0.00081	0.01059		0.813	0.897	0.43	0.766		12	0	16	4	0.813	0
RipI	0.751	0.11	5	20.258	1041985	-0.06562	-0.02948		0	0.006	0	0.034		16	0	49	5	0	1
RipJ	0.167	0.65	0	0.713	1389990	-0.00031	0.01442		0.398	0.809	0.352	0.286		91	0	0	0	0.398	0
RipL	0.11	0.733	0	1.577	4342027	-0.08798	-0.00548		0.973	0.162	0	0.405		74	0	6	0	0.973	0
RipM	1.215	0.67	2	20.481	3154789	-0.01855	-0.01049		0.005	0.121	0.021	0.133		72	0	9	2	0.005	1
RipN	0.448	0.661	5	17.7	2777775	-0.02415	-0.0131		0	0.109	0	0.001		51	0	16	5	0	1
RipO1	0.996	0.301	0	0.571	818967	-0.00676	-0.01731		0.945	0.211	0.348	0.156		32	0	1	0	0.945	0
RipP2	1.586	1.103	0	3.619	0	-0.00851	NA		0.703	1	0.343	1		35	0	0	0	0.703	0
RipQ	0.985	0.383	0	11.015	1680937	-0.01918	0.02578		0.833	0.976	0.09	0.981		72	0	0	0	0.833	0
RipR	0.973	0.198	2	14.881	60437760	0.01778	0.0085		0.986	0.834	0.994	0.492		37	0	7	2	0.986	0
RipS1	0.264	0.192	3	24.376	65365104	0.00071	-0.01106		0.04	0.091	0.558	0.111		11	0	9	3	0.04	1
RipS2	0.948	0.256	0	18.722	284639785	-0.00011	-0.00312		0.431	0.569	0.568	0.613		0	0	0	0	0.431	0
RipS3	1.295	0.447	2	23.873	249399407	-0.00111	-0.00625		0.268	0.175	0.416	0.107		39	0	14	2	0.268	0
RipS4	1.308	0.602	0	19.911	502771721	-0.00355	-0.03225		0.958	0	0.046	0		0	0	0	0	0.958	0
RipS5	1.379	1.012	0	4.155	12051276	0.00183	0.00421		0.888	0.665	0.586	0.709		92	0	0	0	0.888	0
RipS7	1.361	0.747	0	2.671	123657587	-0.01173	-9e-05		0	0.512	0.125	0.89		11	0	0	0	0	0
RipT	1.967	1.698	0	0.503	0	-0.18836	NA		0.992	1	0.002	1		100	0	0	0	0.992	0
RipU1	0.174	0.84	5	11.555	414629	-0.06712	-0.02306		0	0.036	0	0.095		75	1	7	5	0	1
RipV1	0.777	0.257	2	4.743	9394992	-0.00782	-0.0193		0.017	0.049	0.229	0.032		42	0	11	2	0.017	1
RipV2	0.512	0.327	2	21.115	2149856	-0.0135	0.00818		0.023	0.762	0.041	0.841		82	0	40	2	0.023	1
RipW	0.53	0.046	10	25.088	1919122	-0.18225	-0.0381		0	0	0	0.024		52	0	25	10	0	1
RipX	0.726	0.293	6	31.129	1676841	-0.1841	0.00673		0	0.715	0	0.955		86	0	14	6	0	1
RipY	0.879	0.396	0	15.606	15723927	-0.01414	0.02069		0	0.973	0.049	0.954		0	0	0	0	0	0
RipZ	1.157	0.207	4	25.49	105134824	-0.03293	-0.00126		0	0.111	0	0.909		42	0	8	4	0	1
RipTAL	1.877	0.335	0	0.067	6209627	0.11343	0.05229		0.004	1	1	1		100	0	0	0	0.004	0
RipTPS	0.644	0.321	1	11.471	1736916	0.00614	0.0005		0.95	0.57	0.695	0.306		89	0	11	1	0.95	0
cls	0.339	0.122	4	28.383	382599	0.03387	-0.02104		0.486	0.142	0.979	0.173		10	0	20	4	0.486	0
hrcC	0.501	0.18	10	31.688	486053	-0.00957	-0.00531		0.044	0.369	0.313	0.383		23	0	30	10	0.044	1
Rsp1213	0.287	0.181	4	23.406	289850	-0.01507	0.01313		0.342	0.745	0.209	0.76		11	1	11	4	0.342	0

## Sheet: Summary
Gene	M0vsM3	Significant LRTs (out of 3)	% sites under pos sel M8run2	Gene	rho ML	LPT	Evidence for recombination?
RipA2	1	0	12.665	RipA2	0	0.416	0
RipA3	1	1	1.26	RipA3	0	0.765	0
RipA4	1	0	0.272	RipA4	0	0.453	0
RipA5	1	2	2.453	RipA5	0	0.981	0
RipAA	1	3	6.065	RipAA	10	0.334	0?
RipAB	1	0	5.561	RipAB	1	0.021	1
RipAC	1	0	2.378	RipAC	0	0.233	0
RipAD	1	1	2.791	RipBA	5	0.153	0
RipAE	1	2	5.423	RipAE	0	0.024	0
RipAF1	1	0	0	RipAF1	0	0.484	0
RipAI	1	0	4.119	RipBB	2	0.59	0
RipAJ	1	3	7.247	RipAJ	2	0.541	0
RipAL	1	0	0	RipBC	0	0.55	0
RipAM	0	0	0	RipAM	1	0.356	0
RipAN	1	1	22.797	RipAN	0	0.245	0
RipAO	1	0	3.833	RipAO	0	0.005	0
RipAP	1	3	2.054	RipBD	0	0.217	0
RipAQ	1	2	0.252	RipAQ	3	0	1
RipAR	1	2	23.535	RipAR	0	0.97	0
RipAS	1	0	7.699	RipAS	0	0.057	0
RipAT	1	3	4.972	RipAT	0	0.039	0
RipAU	1	0	1.758	RipAU	6	0.039	1
RipAV	1	0	3.573	RipAV	3	0.09	0
RipAW	1	3	4.93	RipAW	6	0	1
RipAX1	1	0	7.871	RipAX1	2	0.675	0
RipAX2	1	0	0	RipAX2	0	0.181	0
RipAY	1	0	3.654	RipAY	2	0.3	0
RipAZ1	1	0	0	RipAZ1	0	0.72	0
RipB	1	0	0	RipB	3	0.201	0
RipBF	0	0	0	RipBF	0	0.495	0
RipBH	1	1	7.266	RipBH	0	0	0
RipBI	0	0	0	RipBI	0	0.426	0
RipC1	1	1	21.965	RipC1	0	1	0
RipD	1	3	5.679	RipD	3	0.182	0
RipE1	1	2	4.947	RipE1	0	0.993	0
RipE3	1	0	0	RipE3	6	0.098	0
RipF1	1	1	8.523	RipF1	0	1	0
RipF2	1	0	2.767	RipF2	0	0.897	0
RipG1	1	0	28.042	RipG1	0	1	0
RipG2	1	2	22.283	RipG2	3	0.315	0
RipG3	1	2	7.715	RipG3	0	0.992	0
RipG4	1	0	0.639	RipG4	0	0.986	0
RipG5	1	1	23.244	RipG5	1	0.044	1
RipG6	1	2	2.506	RipG6	4	0	1
RipG7	1	3	7.321	RipG7	10	0	1
RipH1	1	1	30.892	RipH1	2	0.871	0
RipH2	1	2	9.642	RipH2	7	0	1
RipH3	1	3	4.273	RipH3	4	0.813	0
RipI	1	2	8.144	RipI	5	0	1
RipJ	1	0	44.299	RipJ	0	0.398	0
RipL	1	1	2.543	RipL	0	0.973	0
RipM	1	0	0	RipM	2	0.005	1
RipN	1	0	22.137	RipN	5	0	1
RipO1	1	1	9.413	RipO1	0	0.945	0
RipP2	1	0	0	RipP2	0	0.703	0
RipQ	1	0	0	RipQ	0	0.833	0
RipR	1	1	0.284	RipR	2	0.986	0
RipS1	1	0	3.405	RipS1	3	0.04	1
RipS2	1	2	1.244	RipS2	0	0.431	0
RipS3	1	2	1.178	RipS3	2	0.268	0
RipS4	1	2	0.556	RipS4	0	0.958	0
RipS5	1	0	3.925	RipS5	0	0.888	0
RipS7	1	3	4.694	RipS7	0	0	0
RipT	0	0	29.052	RipT	0	0.992	0
RipU1	1	0	2.856	RipU1	5	0	1
RipV1	1	1	1.001	RipV1	2	0.017	1
RipV2	1	2	16.258	RipV2	2	0.023	1
RipW	1	0	1.219	RipW	10	0	1
RipX	1	1	0.962	RipX	6	0	1
RipY	1	1	7.177	RipY	0	0	0
RipZ	1	2	4.455	RipZ	4	0	1
RipTAL	1	0	0.464	RipTAL	0	0.004	0
RipTPS	1	0	8.62	RipTPS	1	0.95	0
cls	1	0	2.677	cls	4	0.486	0
hrcC	1	0	0	hrcC	10	0.044	1
Rsp1213	1	0	0	Rsp1213	4	0.342	0
