# Supplementary material for: Repertoire, unified nomenclature and evolution of the Type III effector gene set in the Ralstonia solanacearum species complex
Source: BMC Genomics. 2013 Dec 6;14:859. doi: 10.1186/1471-2164-14-859 (PMC3878972; doi:10.1186/1471-2164-14-859)
Supplement: Additional file 10 — List and features of RSSC strains and corresponding genomic sequences used in this study. [file 1471-2164-14-859-S10.xlsx]

## Sheet: Feuil1
Strain	Geographical origin	Isolated from	Phylotype	Genome sequence information				Reference or Accesion
				Sequence status	Nbr of contigs	Genome Size (Mb)	Assembly N50
GMI1000	French Guyana	Tomato	1	complete	2	5.811	NA	[1]
RS1000	Japan	Tomato	1	no genomic sequence		NA	NA	[2]
Y45	China	Tobacco	1	draft	500	5.712	22304	[3]
FQY_4	China	Bacterial Wilt Nursery	1	complete	2	5.805	NA	[4]
K60	USA	Tomato	2A	draft	348	5.49		[5]
CFBP2957	French West Indies	Tomato	2A	complete	2	5.683	NA	[6]
IPO1609	Netherlands	Potato	2B	draft	10	5.313	3372855	[7]
UW551	Kenya	Geranium	2B	draft	578	5.895	65840	[8]
Molk2	Philippines	Banana	2B	draft	41	5.961	700247	PRJNA180980
Po82	Mexico	Potato	2B	complete	2	5.43	NA	[9]
CMR15	Cameroon	Tomato	3	complete	3	5.593	NA	[6]
Psi07	Indonesia	Tomato	4	complete	3	5.606	NA	[6]
BDB R229	Indonesia	Banana	4	draft	27	5.159	281797	[10]
R. syzygii R24	Indonesia	Clove	4	draft	7	5.424	916373	[10]
NA: Not Available
1. Salanoubat M, Genin S, Artiguenave F, Gouzy J, Mangenot S, Arlat M, Billault A, Brottier P, Camus JC, Cattolico L, Chandler M, Choisne N, Claudel-Renard C, Cunnac S, Demange N, Gaspin C, Lavie M, Moisan A, Robert C, Saurin W, Schiex T, Siguier P, Thébault P, Whalen M, Wincker P, Levy M, Weissenbach J, Boucher CA: Genome sequence of the plant pathogen Ralstonia solanacearum. Nature 2002, 415:49…
2. Mukaihara T, Tamura N, Iwabuchi M: Genome-wide identification of a large repertoire of Ralstonia solanacearum type III effector proteins by a new functional screen. Mol Plant-Microbe Interactions Mpmi 2010, 23:251–262.
3. Li Z, Wu S, Bai X, Liu Y, Lu J, Liu Y, Xiao B, Lu X, Fan L: Genome sequence of the tobacco bacterial wilt pathogen Ralstonia solanacearum. J Bacteriol 2011, 193:6088–6089.
4. Cao Y, Tian B, Liu Y, Cai L, Wang H, Lu N, Wang M, Shang S, Luo Z, Shi J: Genome Sequencing of Ralstonia solanacearum FQY_4, Isolated from a Bacterial Wilt Nursery Used for Breeding Crop Resistance. Genome Announc 2013, 1.
5. Remenant B, Babujee L, Lajus A, Médigue C, Prior P, Allen C: Sequencing of K60, type strain of the major plant pathogen Ralstonia solanacearum. J Bacteriol 2012, 194:2742–2743.
6. Remenant B, Coupat-Goutaland B, Guidot A, Cellier G, Wicker E, Allen C, Fegan M, Pruvost O, Elbaz M, Calteau A, Salvignol G, Mornico D, Mangenot S, Barbe V, Médigue C, Prior P: Genomes of three tomato pathogens within the Ralstonia solanacearum species complex reveal significant evolutionary divergence. Bmc Genomics 2010, 11:379.
7. Guidot A, Elbaz M, Carrère S, Siri MI, Pianzzola MJ, Prior P, Boucher C: Specific genes from the potato brown rot strains of Ralstonia solanacearum and their potential use for strain detection. Phytopathology 2009, 99:1105–1112.
8. Gabriel DW, Allen C, Schell M, Denny TP, Greenberg JT, Duan YP, Flores-Cruz Z, Huang Q, Clifford JM, Presting G, González ET, Reddy J, Elphinstone J, Swanson J, Yao J, Mulholland V, Liu L, Farmerie W, Patnaikuni M, Balogh B, Norman D, Alvarez A, Castillo JA, Jones J, Saddler G, Walunas T, Zhukov A, Mikhailova N: Identification of open reading frames unique to a select agent: Ralstonia solanace…
9. Xu J, Zheng H, Liu L, Pan Z, Prior P, Tang B, Xu J, Zhang H, Tian Q, Zhang L, Feng J: Complete genome sequence of the plant pathogen Ralstonia solanacearum strain Po82. J Bacteriol 2011, 193:4261–4262.
10. Remenant B, de Cambiaire J-C, Cellier G, Jacobs JM, Mangenot S, Barbe V, Lajus A, Vallenet D, Medigue C, Fegan M, Allen C, Prior P: Ralstonia syzygii, the Blood Disease Bacterium and some Asian R. solanacearum strains form a single genomic species despite divergent lifestyles. Plos One 2011, 6:e24356.
