# Supplementary material for: Repertoire, unified nomenclature and evolution of the Type III effector gene set in the Ralstonia solanacearum species complex
Source: BMC Genomics. 2013 Dec 6;14:859. doi: 10.1186/1471-2164-14-859 (PMC3878972; doi:10.1186/1471-2164-14-859)
Supplement: Additional file 11 — List of all accessions used in this work. [file 1471-2164-14-859-S11.xlsx]

## Sheet: Sheet1
#Species	BioProject	Taxid	locus_tag	accession	chromosome	begin	end	strand	type	name	description
IPO1609	PRJNA32087	564066	RSIPO_04353	YP_002258045.1	CU914166	1667903	1668811	0	protein	ripE2	Type III effector protein RipE2
Psi07	PRJNA50543	859657	RPSI07_2017	CBJ51381.2	FP885906	2106733	2108796	0	protein	ripV1	Type III effector protein RipV1, SspH1 family
CFBP2957	PRJNA50545	859656	RCFBP_mp20113	CBJ53541.1	FP885907	813228	816383	0	protein	ripG2	Type III effector protein GALA2
Molk2	PRJNA180980	564065	RSMK_02817	CAQ36630.1	CAHW01000037	316355	317677	0	protein	ripAL	Type III effector protein RipAL
GMI1000	PRJNA57593	267608	RSc2101	CAD15808.2	AL646052	2275860	2276780	0	protein	ripAJ	Type III effector protein RipAJ
BDBR229	PRJNA53877	741978	BDB_100075	CCA80396.1	BDBR229_FR854066	80030	82888	0	protein	ripY	Type III effector protein RipY, ankyrin repeats
BDBR229	PRJNA53877	741978	BDB_80240	CCA79855.1	BDBR229_FR854064	242317	244347	0	protein	ripAR	Type III effector protein RipAR
CMR15	PRJEA50681	859655	CMR15_mp10825	CBJ40472.1	FP885896	964708	968556	0	protein	ripA3	Type III effector AWR3
CFBP2957	PRJNA50545	859656	RCFBP_11536	CBJ42830.1	FP885897	1572063	1579847	0	protein	ripS4	Type III effector protein SKWP4
RS1000		305	BAD42387.1	BAD42387.1	AB177899	201	962	0	fragment	ripAU	Type III effector protein (frameshifted, C-terminal part) (Rip68)
UW551	PRJNA54307	342110	RRSL_03923	WP_003261971.1	AAKL01000006	109373	110281	0	protein	ripE2	Type III effector Protein RipE2
Psi07	PRJNA50543	859657	RPSI07_mp0038	CBJ34399.1	FP885891	42276	44048	0	protein	ripG3	leucine-rich-repeat type III effector protein (GALA3)
CFBP2957	PRJNA50545	859656	RCFBP_21172	CBJ44350.1	FP885897	3115880	3117820	0	protein	ripAE	Type III effector protein RipAE
Po82	PRJNA162133	1031711	RSPO_m01371	AEG72006.1	CP002820	1609186	1611981	0	protein	ripC1	Type III effector protein RipC1
GMI1000	PRJNA57593	267608	RSc0228	CAD13756.1	AL646052	250073	250351	0	pseudogene	ripBA_fragment2	Type III effector protein RipBA, pseudogene (C-term fragment) AvrRpm1 family
CMR15	PRJEA50681	859655	CMR15_mp20237	CBJ40811.1	FP885896	1371351	1372781	0	protein	ripN	Type III effector RipN, NUDIX hydrolase domain
RS1000		305	BAH47285.1	BAH47285.1	AB302226	4063	8385	0	protein	ripAN	type III effector protein (Rip43)
BDBR229	PRJNA53877	741978	BDB_mp10115	CCA82509.1	BDBR229_FR854077	101763	103304	0	fragment	ripAT_fragment2	Type III effector protein RipAT (frameshift, C-terminal fragment)
CMR15	PRJEA50681	859655	CMR15_11806	CBJ38007.1	FP885895	1871998	1873617	0	protein	ripG5	Type III effector protein GALA5
Molk2	PRJNA180980	564065	RSMK_02996	CAQ36781.1	CAHW01000037	499107	499631	0	protein	ripAB	Type III effector protein RipAB (formerly PopB)
Molk2	PRJNA180980	564065	RSMK_03504	CAQ37178.1	CAHW01000037	1050038	1052674	0	protein	ripAS	Type III effector protein RipAS
CMR15	PRJEA50681	859655	CMR15_10642	CBJ36850.1	FP885895	683875	685020	0	protein	ripW	Type III effector RipW [formerly PopW], Hairpin with pectate lyase domain
RS1000		305	BAH47288.1	BAH47288.1	AB302229	466	1947	0	protein	ripG1	type III effector protein GALA1 (Rip53)
CMR15	PRJEA50681	859655	CMR15_mp30042	CBJ41046.1	FP885896	1651845	1654484	0	protein	ripAS	Type III effector protein RipAS
IPO1609	PRJNA32087	564066	RSIPO_01339	YP_002259564.1	NW_002196569	1466219	1467507	0	fragment	ripM_fragment1	Type III effector RipM (frameshift, N-terminal fragment)
RS1000		305	BAI67923.1	BAI67923.1	AB516337	1790	2302	0	protein	ripAI	type III effector protein (Rip41)
Molk2	PRJNA180980	564065	RSMK_04797	CAQ57182.1	CAHW01000040	951228	952757	0	protein	ripO1	Type III effector protein RipO1
Po82	PRJNA162133	1031711	RSPO_c01836	AEG69136.1	CP002819	1915346	1916953	0	protein	ripG5	Type III effector protein GALA5
Psi07	PRJNA50543	859657	RPSI07_1328	CBM10094.1	FP885906	1360229	1361149	0	protein	ripAJ	Type III effector protein RipAJ
Molk2	PRJNA180980	564065	RSMK_04961	CAQ18119.1	CAHW01000006	183370	185505	0	protein	ripH3	Type III effector protein HLK3
R24	PRJNA53879	907261	RALSY_mp30162	RALSY_mp30162	R24_FR854092	183103	183336	0	pseudogene	ripC1	Truncated Type III effector protein RipC1 (pseudogene)
Molk2	PRJNA180980	564065	RSMK_06233	NEW	CU695240	465134	466564	0	fragment	ripA3_fragment3	Type III effector protein AWR3 (frameshift, C-terminal fragment)
GMI1000	PRJNA57593	267608	RSc1356	CAD15058.1	AL646052	1443284	1445146	0	protein	ripG6	Type III effector protein GALA6
R24	PRJNA53879	907261	RALSY_mp30156	CCA86844.1	R24_FR854092	170666	180028	0	protein	ripS7	Type III effector protein SKWP7
IPO1609	PRJNA32087	564066	RSIPO_04270	YP_002257963.1	CU914166	1541500	1543632	0	protein	ripAR	Type III effector protein RipAR
IPO1609	PRJNA32087	564066	RSIPO_04127	YP_002257822.1	CU914166	1325726	1330912	0	protein	ripR	Type III effector protein RipR
Psi07	PRJNA50543	859657	RPSI07_mp0284	CBJ34636.1	FP885891	348211	350133	0	protein	ripD	Type III effector protein RipD
Molk2	PRJNA180980	564065	RSMK_05778	NEW	CU695242	286906	287094	0	fragment	ripBI_fragment1	Type III effector protein RipBI (frameshift, N-terminal fragment)
GMI1000	PRJNA57593	267608	RSp1218	CAD18369.2	AL646053	1548694	1549191	0	pseudogene	ripAP_fragment1	Type 3 effector protein RipAP - pseudogene (N-terminal fragment)
BDBR229	PRJNA53877	741978	BDB_mp80081	BDB_mp80081	BDBR229_FR854084	95991	96503	0	fragment	ripA3_fragment2	Type III effector AWR3 (frameshift, C-terminal part)
R24	PRJNA53879	907261	RALSY_40781	CCA86555.1	R24_FR854089	765097	766698	0	protein	ripG5	Type III effector protein GALA5
IPO1609	PRJNA32087	564066	RSIPO_03901	YP_002257594.1	CU914166	1019266	1021542	0	fragment	ripA3_fragment1	Type III effector protein AWR3 (frameshift, N-terminal fragment)
Psi07	PRJNA50543	859657	RPSI07_mp0159	CBJ34517.1	FP885891	183586	185841	0	protein	ripH2_2	Type III effector protein HLK2_2
BDBR229	PRJNA53877	741978	BDB_mp60099	BDB_mp60099	BDBR229_FR854082	99800	100000	0	pseudogene	ripG4	Type III effector protein GALA4 (truncated, pseudogene)
Po82	PRJNA162133	1031711	RSPO_c03085	AEG70377.1	CP002819	3205441	3207381	0	protein	ripAE	Type III effector protein RipAE
CFBP2957	PRJNA50545	859656	RCFBP_mp30113	CBJ54201.1	FP885907	1694861	1696654	0	protein	ripBI	Type III effector RipBI, XopX family
Po82	PRJNA162133	1031711	RSPO_m00157	AEG70798.1	CP002820	167270	169399	0	protein	ripH3	Type III effector protein RipH3
RS1000		305	BAD42399.1	BAD42399.1	AB178014	283	3390	0	protein	ripG2	Type III effector protein GALA2 (Rip37)
CMR15	PRJEA50681	859655	CMR15_mp10167	CBJ39821.1	FP885896	185205	189494	0	protein	ripL	Type III effector protein RipL, with PPR repeats
Molk2	PRJNA180980	564065	RSMK_00746	CAQ35637.1	CAHW01000035	432568	434337	0	protein	ripM	Type III effector protein RipM
R24	PRJNA53879	907261	RALSY_mp10794	CCA88248.1	R24_FR854090	883560	888722	0	protein	ripR	Type III effector protein RipR
RS1000		305	BAD42387.2	BAD42387.2	AB177899	137	199	0	fragment	ripAU_fragment1	Type III effector protein (frameshifted, N-terminal fragment) (Rip68)
GMI1000	PRJNA57593	267608	RSp1460	CAD18611.2	AL646053	1838011	1838835	0	protein	ripAU	Type III effector protein RipAU
GMI1000	PRJNA57593	267608	RSp0914	CAD18065.1	AL646053	1152725	1154710	0	protein	ripG1	Type III effector protein GALA1
IPO1609	PRJNA32087	564066	RSIPO_03557	YP_002257255.1	CU914166	557964	560594	0	protein	ripAS	Type III effector protein RipAS
R24	PRJNA53879	907261	RALSY_mp30155	CCA86843.1	R24_FR854092	168436	170106	0	protein	ripAR	Type III effector protein RipAR
Po82	PRJNA162133	1031711	RSPO_m00035	AEG70677.1	CP002820	39408	41120	0	protein	ripG3	Type III effector GALA3
Molk2	PRJNA180980	564065	RSMK_00322	CAQ37632.1	CAHW01000038	290337	290993	0	protein	ripAX2	Type III effector protein RipAX2
CFBP2957	PRJNA50545	859656	RCFBP_mp20553	CBJ53979.1	FP885907	1418167	1423251	0	protein	ripR	Type III effector protein RipR
BDBR229	PRJNA53877	741978	BDB_mp80116	BDB_mp80116	BDBR229_FR854084	130285	130959	0	pseudogene	ripX_fragment2	Type III effector RipX (C-terminal fragment, probable pseudogene)
Psi07	PRJNA50543	859657	RPSI07_mp0824	CBJ35170.1	FP885891	1005229	1006203	0	protein	ripX	Type III effector RipX [formerly PopA], harpin
RS1000		305	BAD42389.1	BAD42389.1	AB177901	92	3814	0	protein	ripA5	Type III effector protein AWR5 (Rip56)
BDBR229	PRJNA53877	741978	BDB_mp10061	CCA82456.1	BDBR229_FR854077	55629	59165	0	protein	ripTAL	Type III effector TipTAL, TAL family
CFBP2957	PRJNA50545	859656	RCFBP_10208	CBJ41522.1	FP885897	223457	223942	0	protein	ripAM	Type III effector protein RipAM
GMI1000	PRJNA57593	267608	RSp0876	CAD18027.1	AL646053	1105605	1106129	0	protein	ripAB	Type III effector protein RipAB (formerly PopB)
RS1000		305	BAI67933.1	BAI67933.1	AB516347	879	1811	0	protein	ripAD	type III effector protein (Rip72)
GMI1000	PRJNA57593	267608	RSp0592	CAD17743.1	AL646053	726891	727301	0	pseudogene	ripC2_fragment2	Type III effector protein RipC2 (pseudogene, C-terminal fragment)
CFBP2957	PRJNA50545	859656	RCFBP_mp20320	CBJ53746.1	FP885907	1047890	1050562	0	protein	ripAC	Type III effector protein RipAC (formerly PopC)
CFBP2957	PRJNA50545	859656	RCFBP_mp20625	CBJ54051.1	FP885907	1506550	1507977	0	protein	ripN	Type III effector RipN, NUDIX hydrolase domain
Po82	PRJNA162133	1031711	RSPO_c01835	AEG69135.1	CP002819	1913816	1915204	0	protein	ripG4	Type III effector protein GALA4
GMI1000	PRJNA57593	267608	RSp0845	CAD17996.2	AL646053	1067043	1071365	0	protein	ripAN	Type III effector protein RipAN
Po82	PRJNA162133	1031711	RSPO_c00191	AEG67495.1	CP002819	209107	209583	0	protein	ripAM	Type III effector protein RipAM
R24	PRJNA53879	907261	RALSY_10055	CCA84098.1	R24_FR854086	57241	59445	0	protein	ripH1	Type III effector HLK1
Molk2	PRJNA180980	564065	RSMK_05708	CAQ18782.1	CAHW01000024	1654	3867	0	protein	ripF1	Type III secretion translocon protein RipF1
CFBP2957	PRJNA50545	859656	RCFBP_mp20032	CBJ53461.1	FP885907	731158	733644	0	protein	ripC2	Type III effector protein RipC2
Psi07	PRJNA50543	859657	RPSI07_1841	CBJ51205.2	FP885906	1870651	1872252	0	protein	ripG5	leucine-rich-repeat type III effector protein (GALA5)
CMR15	PRJEA50681	859655	CMR15_20684	CBJ38726.1	FP885895	2651833	2653572	0	protein	ripM	Type III effector protein RipM
RS1000		305	BAI68382.1	BAI68382.1	AB516349	1066	1659	0	pseudogene	ripAT	truncated type III effector protein (IS insertion, probable pseudogene) (Rip67)
Molk2	PRJNA180980	564065	RSMK_02866	CAQ36748.1	CAHW01000037	466782	468875	0	fragment	ripA3_fragment2	Type III effector protein AWR3 (frameshift, central fragment)
Po82	PRJNA162133	1031711	RSPO_m00625	AEG71263.1	CP002820	702121	702945	0	protein	ripAU	Type III effector protein RipAU
IPO1609	PRJNA32087	564066	RSIPO_01463	YP_002259685.2	NW_002196569	1601378	1603255	0	protein	ripG6	Type III effector protein GALA6
R24	PRJNA53879	907261	RALSY_mp30314	CCA87000.1	R24_FR854092	331836	332903	0	protein	ripAU	Type III effector protein RipAU
GMI1000	PRJNA57593	267608	RSc1839	CAD15541.2	AL646052	2011212	2018924	0	protein	ripS4	Type III effector protein, SKWP4 family, SKWP4
BDBR229	PRJNA53877	741978	BDB_80616	CCA80222.1	BDBR229_FR854064	634957	637167	0	protein	ripH4	Type III effector protein HLK4
UW551	PRJNA54307	342110	RRSL_00237	WP_003266021.1	AAKL01000086	419	3934	0	fragment	ripS3	Truncated Type III effector protein SKWP3 (frameshift, C-terminal fragment)
BDBR229	PRJNA53877	741978	BDB_30116	CCA82299.1	BDBR229_FR854076	98155	100404	0	protein	ripH1	Type III effector HLK1
GMI1000	PRJNA57593	267608	RSc0868	CAD14570.2	AL646052	901192	902658	0	protein	ripP2	Type III effector protein (acetyltransferase) RipP2 (formerly PopP2)
IPO1609	PRJNA32087	564066	RSIPO_05028	NEW	CU914166	355713	356672	0	fragment	ripF2_fragment1	T3SS translocon protein RipF2 (frameshift, N-terminal fragment)
CMR15	PRJEA50681	859655	CMR15_mp10701	CBJ40350.1	FP885896	811184	812857	0	protein	ripTPS	Type III effector RipTPS, trehalose 6 phosphate synthase
GMI1000	PRJNA57593	267608	RSc2775	CAD16482.1	AL646052	2985681	2986823	0	protein	ripW	Type III effector protein RipW (formerly PopW), harpin with pectate lyase domain
R24	PRJNA53879	907261	RALSY_40780	CCA86554.1	R24_FR854089	763572	764963	0	protein	ripG4	Type III effector protein GALA4
Po82	PRJNA162133	1031711	RSPO_m01194	AEG71830.1	CP002820	1346012	1348696	0	protein	ripAC	Type III effector protein RipAC (formerly PopC)
Po82	PRJNA162133	1031711	RSPO_c01610	AEG68910.1	CP002819	1670987	1678747	0	protein	ripS4	Type III effector protein SKWP4
R24	PRJNA53879	907261	RALSY_20037	RALSY_20037	R24_FR854087	39141	39749	0	protein	ripAF2	Type III effector protein RipAF2
Po82	PRJNA162133	1031711	RSPO_m01600	AEG72234.1	CP002820	1863003	1865384	0	protein	ripBH	Type III effector protein RipBH
Po82	PRJNA162133	1031711	RSPO_m00770	AEG71408.1	CP002820	868019	870115	0	protein	ripAR	Type III effector protein RipAR
UW551	PRJNA54307	342110	RRSL_02442	WP_003263731.1	AAKL01000026	37028	37552	0	protein	ripAB	Type III effector protein RipAB (formerly PopB)
R24	PRJNA53879	907261	RALSY_mp30139	CCA86827.1	R24_FR854092	149927	150766	0	protein	ripU	Type III effector protein RipU
RS1000		305	BAH47302.1	BAH47302.1	AB302274	363	3026	0	fragment	ripC1_fragment2	Type III effector protein RipC1 (frameshift, C-terminal fragment)
Molk2	PRJNA180980	564065	RSMK_02997	CAQ36780.1	CAHW01000037	496430	498982	0	protein	ripAC	Type III effector protein RipAC (formerly PopC)
GMI1000	PRJNA57593	267608	RSc3443	NEW	AL646052	3500270	3500980	0	pseudogene	ripP3_fragment2	Type III effector RipP3 (C-terminal fragment) - pseudogene
CMR15	PRJEA50681	859655	CMR15_30863	CBJ39610.1	FP885895	3542477	3543769	0	protein	ripI	Type III effector protein RipI
GMI1000	PRJNA57593	267608	RSp0885	CAD18036.2	AL646053	1120782	1122776	0	protein	ripAQ	Type III effector protein RipAQ
Psi07	PRJNA50543	859657	RPSI07_2010	CBJ51374.1	FP885906	2099331	2101157	0	protein	ripG6	leucine-rich-repeat type III effector protein (GALA6)
RS1000		305	BAD42390.1	BAD42390.1	AB177902	99	1571	0	protein	ripB	Type III effector protein (Rip2)
GMI1000	PRJNA57593	267608	RSc0895	CAD14597.1	AL646052	941923	942213	0	protein	ripAH	Type III effector protein RipAH
Molk2	PRJNA180980	564065	RSMK_03107	CAQ36943.1	CAHW01000037	744635	749821	0	protein	ripR	Type III effector protein RipR
GMI1000	PRJNA57593	267608	RSc0824	CAD14526.1	AL646052	866096	866392	0	protein	ripAG	Type III effector protein RipAG
Psi07	PRJNA50543	859657	RPSI07_mp0618	CBJ34962.1	FP885891	767021	768370	0	protein	ripAL	Type III effector RipAL, lipase domain
CMR15	PRJEA50681	859655	CMR15_mp20105	CBJ40680.1	FP885896	1211249	1212202	0	fragment	ripA5_fragment1	Type III effector family protein AWR5 (frameshift, N-terminal fragment)
BDBR229	PRJNA53877	741978	BDB_120002	BDB_120002	BDBR229_FR854068	848	1534	0	fragment	ripH3_fragment1	Type III effector protein HLK3 (frameshift, N-terminal fragment)
IPO1609	PRJNA32087	564066	RSIPO_00276	YP_002258487.2	NW_002196569	317007	319898	0	protein	ripY	Type III effector protein RipY
RS1000		305	BAI67931.1	BAI67931.1	AB516345	575	2755	0	protein	ripF1_1	T3SS translocon protein (Rip70)
CMR15	PRJEA50681	859655	CMR15_mp10139	CBJ39793.1	FP885896	160316	161983	0	protein	ripG1	Type III effector protein GALA1
Molk2	PRJNA180980	564065	RSMK_05103	CAQ18249.1	CAHW01000006	356342	358123	0	protein	ripF2	Type III secretion translocon protein RipF2
GMI1000	PRJNA57593	267608	RSc3447	NEW	AL646052	2022272	2023291	0	pseudogene	ripS8	Type III effector protein SKWP8 remnant (C-terminal fragment) - pseudogene
RS1000		305	BAI67911.1	BAI67911.1	AB516326	915	1850	0	pseudogene	ripAE	truncated type III effector protein (frameshift mutation, probable pseudogene) (Rip4)
Psi07	PRJNA50543	859657	RPSI07_mp1273	CBJ35601.1	FP885891	1560567	1563398	0	protein	ripC1	Type III effector protein RipC1
UW551	PRJNA54307	342110	RRSL_00703	WP_003265404.1	AAKL01000059	22458	24548	0	protein	ripV2	Type III effector protein RipV2
Molk2	PRJNA180980	564065	RSMK_04672	CAQ57126.1	CAHW01000040	881632	884817	0	fragment	ripS5_fragment1	Type III effector protein SKWP5 (frameshift, N-terminal fragment)
CFBP2957	PRJNA50545	859656	RCFBP_mp20321	CBJ53747.1	FP885907	1050687	1051208	0	protein	ripAB	Type III effector protein RipAB (formerly PopB)
CFBP2957	PRJNA50545	859656	RCFBP_mp30115	CBJ54203.1	FP885907	1696941	1698515	0	protein	ripQ	Type III effector protein RipQ
BDBR229	PRJNA53877	741978	BDB_180084	CCA82044.1	BDBR229_FR854074	75431	77203	0	protein	ripG1_2	Type III effector protein GALA1_2
R24	PRJNA53879	907261	RALSY_mp10550	CCA88016.1	R24_FR854090	596659	598767	0	protein	ripAQ	Type III effector protein RipAQ
Molk2	PRJNA180980	564065	RSMK_05169	CAQ18305.1	CAHW01000006	436234	437775	0	fragment	ripTAL1_2	Type III effector protein RipTAL1_2 (partial sequence, central fragment)
IPO1609	PRJNA32087	564066	RSIPO_01264	YP_002259491.1	NW_002196569	1378288	1379868	0	protein	ripG5	Type III effector protein GALA5
Molk2	PRJNA180980	564065	RSMK_06212	CAQ37352.1	CAHW01000037	48113	48274	0	fragment	ripAX1_fragment2	Type III effector protein RipAX1 (frameshift, C-terminal fragment)
Molk2	PRJNA180980	564065	RSMK_03726	CAQ56375.1	CAHW01000040	86401	87366	0	fragment	ripI_fragment1	Type III effector protein RipI (frameshift, N-terminal fragment)
IPO1609	PRJNA32087	564066	RSIPO_03169	YP_002256871.1	CU914166	82990	86373	0	protein	ripA2	Type III effector protein AWR2
GMI1000	PRJNA57593	267608	RSc2130	CAD15837.2	AL646052	2310769	2313315	0	protein	ripS6	Type III effector protein, SKWP family, SKWP6
IPO1609	PRJNA32087	564066	RSIPO_03419	YP_002257123.1	CU914166	397150	398958	0	protein	ripBI	Type III effector protein RipBI
R24	PRJNA53879	907261	RALSY_mp30554	CCA87232.1	R24_FR854092	531479	532027	0	fragment	ripAZ1_fragment2	Type III effector protein RipAZ1 (frameshift, C-terminal part)
UW551	PRJNA54307	342110	RRSL_03921	WP_003261969.1	AAKL01000006	99689	109072	0	protein	ripS7	Type III effector protein SKWP7
BDBR229	PRJNA53877	741978	BDB_160045	CCA81808.1	BDBR229_FR854072	42697	45498	0	protein	ripC1	Type III effector protein RipC1
CMR15	PRJEA50681	859655	CMR15_30624	CBJ39371.1	FP885895	3284075	3286000	0	protein	ripAE	Type III effector protein RipAE
Po82	PRJNA162133	1031711	RSPO_m00201	AEG70842.1	CP002820	221193	223436	0	protein	ripH2_2	Type III effector protein HLK2_2
Po82	PRJNA162133	1031711	RSPO_m01061	AEG71698.1	CP002820	1193499	1195955	0	protein	ripAV	Type III effector protein RipAV
IPO1609	PRJNA32087	564066	RSIPO_03933	YP_002257626.1	CU914166	1052436	1053434	0	protein	ripX	Type III effector protein RipX [formerly PopA], harpin
CMR15	PRJEA50681	859655	CMR15_mp20321	CBJ40894.1	FP885896	1481720	1484113	0	protein	ripAP	Type III effector RipAP, ankyrin repeat-containing protein
CFBP2957	PRJNA50545	859656	RCFBP_11872	CBJ43159.1	FP885897	1913016	1915106	0	protein	ripV2	Type III effector protein RipV2
Po82	PRJNA162133	1031711	RSPO_m01164	AEG71800.1	CP002820	1310273	1314691	0	protein	ripAN	Type III effector protein RipAN
R24	PRJNA53879	907261	RALSY_mp10539	CCA88005.1	R24_FR854090	580375	580902	0	protein	ripAB	Type III effector RipAB [formerly PopB]
RS1000		305	BAH47293.1	BAH47293.1	AB302234	533	3079	0	protein	ripS6	Type III effector protein
Psi07	PRJNA50543	859657	RPSI07_mp0833	CBJ35179.1	FP885891	1021065	1023176	0	protein	ripAQ	Type III effector protein RipAQ
BDBR229	PRJNA53877	741978	BDB_160052	BDB_160052	BDBR229_FR854072	49293	49832	0	fragment	ripU_fragment2	Type III effector RipU (frameshift, C-terminal fragment)
UW551	PRJNA54307	342110	RRSL_02518	WP_003263919.1	AAKL01000029	3556	4560	0	protein	ripAD	Type III effector protein RipAD
Molk2	PRJNA180980	564065	RSMK_00763	CAQ35651.1	CAHW01000035	456860	458479	0	protein	ripBG	Type III effector protein RipBG, AvrPtoB/HopAB2 family
Po82	PRJNA162133	1031711	RSPO_m00383	AEG71024.1	CP002820	438989	448342	0	protein	ripS7	Type III effector protein SKWP7
Po82	PRJNA162133	1031711	RSPO_m00189	AEG70830.1	CP002820	205105	209325	0	protein	ripL	Type III effector protein RipL with PPR repeats
CFBP2957	PRJNA50545	859656	RCFBP_20079	CBJ43273.1	FP885897	2043198	2045234	0	protein	ripV1	Type III effector protein RipV1
Psi07	PRJNA50543	859657	RPSI07_mp0792	CBJ35139.1	FP885891	974451	978476	0	protein	ripA4	Type III effector AWR4
Psi07	PRJNA50543	859657	RPSI07_mp1165	CBJ35497.1	FP885891	1426772	1428172	0	protein	ripN	Type III effector RipN, NUDIX hydrolase domain
Po82	PRJNA162133	1031711	RSPO_m00718	AEG71356.1	CP002820	814903	816714	0	protein	ripBI	Type III effector protein RipBI
Molk2	PRJNA180980	564065	RSMK_03901	CAQ56547.1	CAHW01000040	282731	283291	0	pseudogene	ripY	truncated Type III effector protein RipY (probable pseudogene)
RS1000		305	BAH47292.1	BAH47292.1	AB302233	811	7872	0	protein	ripS1	type III effector protein SKWP1 (Rip27)
CFBP2957	PRJNA50545	859656	RCFBP_10094	CBJ41410.1	FP885897	102639	103928	0	protein	ripE1	Type III effector protein RipE1
Po82	PRJNA162133	1031711	RSPO_m00675	AEG71313.1	CP002820	763163	764821	0	protein	ripAT	Type III effector protein RipAT
RS1000		305	BAH47302.2	BAH47302.2	AB302274	196	363	0	fragment	ripC1_fragment1	Type III effector protein (frameshift, N-terminal fragment)
IPO1609	PRJNA32087	564066	RSIPO_01266	YP_002259492.1	NW_002196569	1380028	1380873	0	fragment	ripG4_fragment2	Type III effector protein GALA4 (framseshift, C terminal fragment)
RS1000		305	BAI67926.1	BAI67926.1	AB516340	1056	5150	0	protein	ripZ	type III effector protein (Rip57)
R24	PRJNA53879	907261	RALSY_30761	CCA88997.1	R24_FR854088	738738	739448	0	protein	ripAA	Type III effector RipAA [formerly AvrA]
BDBR229	PRJNA53877	741978	BDB_180105	CCA82064.1	BDBR229_FR854074	100680	104903	0	protein	ripZ	Type III effector protein RipZ
BDBR229	PRJNA53877	741978	BDB_180086	CCA82045.1	BDBR229_FR854074	77699	79588	0	protein	ripG1_1	Type III effector protein GALA1_1
RS1000		305	BAH47295.1	BAH47295.1	AB302267	493	1599	0	protein	ripP1	Type III effector protein RipP1 [formerly PopP1] (Rip7)
IPO1609	PRJNA32087	564066	RSIPO_05029	NEW	CU914166	356674	357501	0	fragment	ripF2_fragment2	T3SS translocon protein RipF2 (frameshift, C-terminal fragment)
GMI1000	PRJNA57593	267608	RSp1024	CAD18175.2	AL646053	1293052	1296774	0	protein	ripA5	Type III effector protein, AWR family, AWR5
Po82	PRJNA162133	1031711	RSPO_m00594	AEG71233.1	CP002820	676573	677871	0	protein	ripAW	Type III effector protein RipAW
UW551	PRJNA54307	342110	RRSL_02213	WP_003263663.1	AAKL01000025	46492	48948	0	protein	ripAV	Type III effector protein RipAV
UW551	PRJNA54307	342110	RRSL_00426	WP_003265805.1	AAKL01000074	10134	12461	0	protein	ripH1	Type III effector Protein HLK1
CFBP2957	PRJNA50545	859656	RCFBP_mp30206	CBJ54292.1	FP885907	1804810	1805631	0	protein	ripAU	Type III effector protein RipAU
GMI1000	PRJNA57593	267608	RSp0930	CAD18081.2	AL646053	1172106	1178981	0	protein	ripS3	Type III effector protein, SKWP family, SKWP3
R24	PRJNA53879	907261	RALSY_10085	RALSY_10085	R24_FR854086	90331	90975	0	pseudogene	ripG6	Type III effector protein GALA6 (truncated, pseudogene)
CFBP2957	PRJNA50545	859656	RCFBP_mp30572	NEW	CFBP2957_mpl	1640244	1642352	0	protein	ripAR	Type III effector protein RipAR
R24	PRJNA53879	907261	RALSY_10084	CCA84125.1	R24_FR854086	88045	89880	0	protein	ripG7	Type III effector protein GALA7
IPO1609	PRJNA32087	564066	RSIPO_02524	YP_002260724.2	NW_002196569	2729468	2730622	0	protein	ripW	Type III effector RipW [formerly PopW], Harpin with pectate lyase domain
BDBR229	PRJNA53877	741978	BDB_mp90006	NEW	BDBR229_FR854084	103917	104006	0	fragment	ripA4_fragment1	Type III effector AWR4 (frameshift, N-terminal fragment)
CMR15	PRJEA50681	859655	CMR15_mp10028	CBJ39687.1	FP885896	31179	33002	0	protein	ripG3	Type III effector protein GALA3
CMR15	PRJEA50681	859655	CMR15_20568	CBJ38611.1	FP885895	2521142	2523073	0	protein	ripG7	Type III effector protein GALA7
Po82	PRJNA162133	1031711	RSPO_m01221	AEG71857.1	CP002820	1407372	1408049	0	protein	ripAX1	Type III effector protein RipAX1
GMI1000	PRJNA57593	267608	RSc0257	CAD13785.1	AL646052	289176	291965	0	protein	ripY	Type III effector protein RipY with ankyrin repeats
GMI1000	PRJNA57593	267608	RSc3369	CAD16866.1	AL646052	3628670	3629947	0	protein	ripE1	Type III effector protein RipE1
R24	PRJNA53879	907261	RALSY_30258	CCA88514.1	R24_FR854088	264714	266177	0	protein	ripB	Type III effector protein RipB
UW551	PRJNA54307	342110	RRSL_01066	WP_003264962.1	AAKL01000047	23828	25063	0	protein	ripAY	Type III effector protein RipAY
IPO1609	PRJNA32087	564066	RSIPO_05024	YP_002258043.1	CU914168	1465312	1465863	0	fragment	ripM_fragment2	Type III effector RipM (frameshift, C-terminal fragment)
UW551	PRJNA54307	342110	RRSL_02976	WP_003263015.1	AAKL01000016	50097	50435	0	pseudogene	ripI_fragment1	Truncated Type III effector protein RipI (N-terminal fragment), probable pseudogene
RS1000		305	BAD42394.1	BAD42394.1	AB178010	113	1501	0	protein	ripG4	Type III effector protein (Rip17)
Molk2	PRJNA180980	564065	RSMK_05287	CAQ18416.1	CAHW01000006	563276	564979	0	protein	ripG3	Type III effector protein GALA3
GMI1000	PRJNA57593	267608	RSp1239	CAD18390.2	AL646053	1574518	1577349	0	protein	ripC1	Type III effector protein RipC1
Molk2	PRJNA180980	564065	RSMK_04639	CAQ57159.1	CAHW01000040	925152	927083	0	protein	ripD	Type III effector protein RipD
Po82	PRJNA162133	1031711	RSPO_c01846	AEG69146.1	CP002819	1924422	1926743	0	protein	ripH1	Type III effector protein HLK1
Po82	PRJNA162133	1031711	RSPO_m00717	AEG71355.1	CP002820	813000	814574	0	protein	ripQ	Type III effector protein RipQ
IPO1609	PRJNA32087	564066	RSIPO_03994	YP_002257684.1	CU914166	1123683	1127369	0	fragment	ripS3_fragment2	Type III effector protein SKWP3 (frameshifted, C-terminal fragment)
GMI1000	PRJNA57593	267608	RSc0826	CAD14528.1	AL646052	867210	868316	0	protein	ripP1	Type III effector protein RipP1 (formerly PopP1)
RS1000		305	BAH47294.1	BAH47294.1	AB302266	573	1376	0	protein	ripAA	type III effector protein RipAA [formerly AvrA] (Rip5)
CMR15	PRJEA50681	859655	CMR15_11844	CBJ38044.1	FP885895	1939989	1947698	0	protein	ripS4	Type III effector protein SKWP4
UW551	PRJNA54307	342110	RRSL_02573	WP_003263979.1	AAKL01000029	63404	64903	0	protein	ripB	Type III effector protein RipB
GMI1000	PRJNA57593	267608	RSp0879	CAD18030.2	AL646053	1110230	1111726	0	protein	ripAO	Type III effector protein RipAO
Molk2	PRJNA180980	564065	RSMK_00787	CAQ35673.1	CAHW01000035	479638	481239	0	protein	ripG5	Type III effector protein GALA5
Molk2	PRJNA180980	564065	RSMK_04490	CAQ56934.1	CAHW01000040	680700	681602	0	protein	ripAA	Type III effector protein RipAA [formerly AvrA]
Molk2	PRJNA180980	564065	RSMK_03427	CAQ37247.1	CAHW01000037	1141911	1142741	0	protein	ripAU	Type III effector protein RipAU
IPO1609	PRJNA32087	564066	RSIPO_03105	YP_002256811.1	CU914166	6507	8633	0	protein	ripH3	Type III effector protein HLK3
RS1000		305	BAI67917.1	BAI67917.1	AB516332	760	2514	0	protein	ripM	type III effector protein (Rip16)
GMI1000	PRJNA57593	267608	RSc1801	CAD15503.2	AL646052	1937724	1939340	0	protein	ripG5	Type III effector protein GALA5
CMR15	PRJEA50681	859655	CMR15_mp10641	CBJ40290.1	FP885896	747383	750511	0	protein	ripG2	Type III effector protein GALA2
Psi07	PRJNA50543	859657	RPSI07_2496	CBJ51862.1	FP885906	2615369	2616061	0	pseudogene	ripE2	Type III effector RipE2 (probable pseudogene, IS insertion)
BDBR229	PRJNA53877	741978	BDB_30149	BDB_30149	BDBR229_FR854076	136747	137175	0	fragment	ripG7_fragment1	Type III effector GALA7 (frameshift, N-terminal fragment)
CFBP2957	PRJNA50545	859656	RCFBP_mp30438	CBJ54521.1	FP885907	2020956	2023166	0	protein	ripF1	Type III secretion translocon protein RipF1
CFBP2957	PRJNA50545	859656	RCFBP_mp10565	CBJ53352.1	FP885907	614309	615217	0	protein	ripE2	Type III effector effector RipE2
Po82	PRJNA162133	1031711	RSPO_c01821	AEG69121.1	CP002819	1896938	1900579	0	protein	ripA5_2	Type III effector protein AWR5_2
CFBP2957	PRJNA50545	859656	RCFBP_mp20171	CBJ53598.1	FP885907	872816	875272	0	protein	ripAV	Type III effector protein RipAV
UW551	PRJNA54307	342110	RRSL_03113	WP_003263709.1	AAKL01000026	13023	15119	0	protein	ripAQ	Type III effector protein RipAQ
Molk2	PRJNA180980	564065	RSMK_02995	CAQ36782.1	CAHW01000037	499704	500498	0	fragment	ripX_fragment2	Type III effector protein RipX [formerly PopA], harpin(frameshift, C-terminal fragment)
CMR15	PRJEA50681	859655	CMR15_mp30022	CBJ41027.1	FP885896	1628071	1635531	0	protein	ripS2	Type III effector protein SKWP2
Molk2	PRJNA180980	564065	RSMK_03370	CAQ37143.1	CAHW01000037	1007581	1009155	0	protein	ripQ	Type III effector protein RipQ
Psi07	PRJNA50543	859657	RPSI07_1851	CBJ51215.1	FP885906	1888686	1896383	0	protein	ripS4	Type III effector protein SKWP4
IPO1609	PRJNA32087	564066	RSIPO_04287	YP_002257980.1	CU914166	1564327	1565751	0	pseudogene	ripQ	type III effector protein RipQ (truncated, probable pseudogene)
IPO1609	PRJNA32087	564066	RSIPO_01319	YP_002259544.1	NW_002196569	1443547	1445874	0	protein	ripH1	Type III effector protein HLK1
GMI1000	PRJNA57593	267608	RSp0732	CAD17883.1	AL646053	919454	921946	0	protein	ripAV	Type III effector protein RipAV
CFBP2957	PRJNA50545	859656	RCFBP_mp30157	CBJ54244.1	FP885907	1745437	1747107	0	protein	ripAT	Type III effector protein RipAT
CMR15	PRJEA50681	859655	CMR15_mp10293	CBJ39946.1	FP885896	351035	352576	0	protein	ripO1	Type III effector RipO1
Psi07	PRJNA50543	859657	RPSI07_mp0961	CBJ35299.1	FP885891	1151893	1158777	0	protein	ripS3	Type III effector protein SKWP3
CFBP2957	PRJNA50545	859656	RCFBP_mp20332	CBJ53758.1	FP885907	1067932	1070046	0	protein	ripAQ	Type III effector protein RipAQ
Psi07	PRJNA50543	859657	RPSI07_mp1050	CBJ35382.1	FP885891	1269103	1270875	0	protein	ripG1_3	Leucine-rich-repeat type III effector protein (GALA1_3)
RS1000		305	BAH47301.1	BAH47301.1	AB302273	371	1027	0	protein	ripAX2	type III effector protein (Rip36)
R24	PRJNA53879	907261	RALSY_mp10507	CCA87975.1	R24_FR854090	546665	550450	0	protein	ripA3	Type III effector AWR3
IPO1609	PRJNA32087	564066	RSIPO_03900	YP_002257593.1	CU914166	1013854	1017927	0	protein	ripAN	Type III effector protein RipAN
BDBR229	PRJNA53877	741978	BDB_mp60046	CCA82882.1	BDBR229_FR854082	46796	47650	0	protein	ripAZ1	Type III effector protein RipAZ1
CFBP2957	PRJNA50545	859656	RCFBP_mp10324	CBJ53112.1	FP885907	363087	365021	0	protein	ripD	Type III effector protein RipD
BDBR229	PRJNA53877	741978	BDB_mp80083	CCA83891.1	BDBR229_FR854084	99980	103918	0	fragment	ripA4_fragment2	Type III effector AWR4 (frameshift, C-terminal fragment)
IPO1609	PRJNA32087	564066	RSIPO_04247	YP_002257938.1	CU914166	1501369	1503765	0	protein	ripAP	Type III effector protein RipAP
R24	PRJNA53879	907261	RALSY_mp10540	CCA88006.1	R24_FR854090	580975	581925	0	protein	ripX	Type III effector protein RipX [formerly PopA]
BDBR229	PRJNA53877	741978	BDB_180188	CCA82145.1	BDBR229_FR854074	204811	205878	0	protein	ripAU	Type III effector protein RipAU
CMR15	PRJEA50681	859655	CMR15_mp30202	CBJ41203.1	FP885896	1827839	1830064	0	protein	ripF1_1	Type III translocon protein RipF1_1 [formerly PopF1]
R24	PRJNA53879	907261	RALSY_30635	CCA88876.1	R24_FR854088	611417	613042	0	protein	ripBF	Type III effector protein RipBF
Po82	PRJNA162133	1031711	RSPO_c01872	AEG69171.1	CP002819	1950842	1951312	0	fragment	ripM_fragment2	Type III effector protein RipM (frameshift, central fragment)
Molk2	PRJNA180980	564065	RSMK_00806	CAQ35687.1	CAHW01000035	496027	499668	0	protein	ripA5_2	Type III protein effector AWR5_2
RS1000		305	BAH47297.1	BAH47297.1	AB302269	232	1197	0	protein	ripT	type III effector protein RipT (Rip25)
BDBR229	PRJNA53877	741978	BDB_mp40105	CCA82820.1	BDBR229_FR854080	100051	102156	0	protein	ripAQ	Type III effector protein RipAQ
Psi07	PRJNA50543	859657	RPSI07_mp0791	CBJ35138.1	FP885891	970463	974269	0	protein	ripA3	Type III effector AWR3
CFBP2957	PRJNA50545	859656	RCFBP_mp30479	CBJ54559.1	FP885907	2066327	2067325	0	protein	ripAD	Type III effector protein RipAD
RS1000		305	BAH47300.1	BAH47300.1	AB302272	533	2071	0	protein	ripO1	type III effector protein (Rip35)
RS1000		305	BAH47303.1	BAH47303.1	AB302275	302	1444	0	protein	ripW	Type III effector protein, harpin with pectate lyase domain (Rip24)
RS1000		305	BAH47296.1	BAH47296.1	AB302268	234	1700	0	protein	ripP2_1	Type III effector protein RipP2 [formerly PopP2] (Rip8)
Po82	PRJNA162133	1031711	RSPO_c00263	AEG67567.1	CP002819	263519	264394	0	protein	ripBD	Type III effector protein RipBD
IPO1609	PRJNA32087	564066	RSIPO_05027	NEW	CU914166	1017961	1019184	0	fragment	ripA3_fragment2	Type III effector protein AWR3 (frameshift, C-terminal fragment)
UW551	PRJNA54307	342110	RRSL_10004	NEW	AAKL01000026	63431	65701	0	fragment	ripA4	truncated Type III effector AWR4 (frameshift + sequence gap in C-terminal part)
Psi07	PRJNA50543	859657	RPSI07_mp0826	CBJ35172.1	FP885891	1009196	1010629	0	protein	ripAO	Type III effector protein RipAO
CMR15	PRJEA50681	859655	CMR15_20562	CBJ38605.1	FP885895	2513169	2515229	0	protein	ripV1	Type III effector protein RipV1, SspH1 family
GMI1000	PRJNA57593	267608	RSp1022	CAD18173.1	AL646053	1288854	1290104	0	protein	ripAY	Type III effector protein RipAY
UW551	PRJNA54307	342110	RRSL_00041	WP_003266337.1	AAKL01000116	2283	3464	0	fragment	ripH3	fragment of Type III effector protein HLK3 (truncated gene)
CFBP2957	PRJNA50545	859656	RCFBP_mp10346	CBJ53134.1	FP885907	390772	392301	0	protein	ripO1	Type III effector protein RipO1
CMR15	PRJEA50681	859655	CMR15_11805	CBJ38006.1	FP885895	1870476	1871864	0	protein	ripG4	Type III effector protein GALA4
RS1000		305	BAD42405.1	BAD42405.1	AB178020	254	1678	0	protein	ripN	Type III effector protein (Rip58)
CFBP2957	PRJNA50545	859656	RCFBP_mp30036	CBJ54124.1	FP885907	1610036	1610920	0	protein	ripU	Type III effector protein RipU
RS1000		305	BAD42384.1	BAD42384.1	AB177896	130	4137	0	protein	ripA4	Type III effector protein AWR4 (Rip45)
IPO1609	PRJNA32087	564066	RSIPO_04463	YP_002258152.1	CU914166	1787782	1789311	0	protein	ripO1	Type III effector protein RipO1
Psi07	PRJNA50543	859657	RPSI07_mp1017	CBJ35351.1	FP885891	1224337	1225527	0	protein	ripAY	Type III effector protein RipAY
UW551	PRJNA54307	342110	RRSL_02221	WP_003263674.1	AAKL01000025	55356	56690	0	protein	ripAL	Type III effector protein RipAL, lipase domain
BDBR229	PRJNA53877	741978	BDB_mp80070	CCA83879.1	BDBR229_FR854084	82739	83248	0	protein	ripAI	Type III effector protein RipAI
Molk2	PRJNA180980	564065	RSMK_00743	CAQ35634.1	CAHW01000035	430171	430506	0	fragment	ripV2_fragment2	Type III effector protein RipV2 (frameshift, central fragment)
BDBR229	PRJNA53877	741978	BDB_mp40027	CCA82742.1	BDBR229_FR854080	18090	25124	0	protein	ripS5	Type III effector protein SKWP5
CMR15	PRJEA50681	859655	CMR15_mp10826	CBJ40473.1	FP885896	968757	972746	0	protein	ripA4	Type III effector AWR4
UW551	PRJNA54307	342110	RRSL_00571	WP_003265581.1	AAKL01000065	2963	5593	0	protein	ripAS	Type III effector protein RipAS
GMI1000	PRJNA57593	267608	RSc1357	CAD15059.1	AL646052	1445546	1447489	0	protein	ripG7	Type III effector protein GALA7
R24	PRJNA53879	907261	RALSY_mp10406	RALSY_mp10406	R24_FR854090	442009	442323	0	pseudogene	ripAL	truncated Type III effector RipAL (probable pseudogene)
UW551	PRJNA54307	342110	RRSL_03418	WP_003262828.1	AAKL01000014	69247	72630	0	protein	ripA2	Type III effector protein AWR2
UW551	PRJNA54307	342110	RRSL_02855	WP_003263365.1	AAKL01000020	76241	77665	0	pseudogene	ripQ	Type III effector protein RipQ (truncated, probable pseudogene)
R24	PRJNA53879	907261	RALSY_mp10508	CCA87976.1	R24_FR854090	550632	554657	0	protein	ripA4	Type III effector protein AWR4
CFBP2957	PRJNA50545	859656	RCFBP_20072	CBJ43267.1	FP885897	2035978	2037906	0	protein	ripG7	Type III effector protein GALA7
Molk2	PRJNA180980	564065	RSMK_00772	CAQ35660.1	CAHW01000035	466300	468636	0	protein	ripH1	Type III effector protein HLK1
Psi07	PRJNA50543	859657	RPSI07_mp1356	CBJ35681.1	FP885891	1647593	1655209	0	protein	ripS2	Type III effector protein SKWP2
Molk2	PRJNA180980	564065	RSMK_05681	CAQ18765.1	CAHW01000020	3872	5749	0	protein	ripG6	Type III effector protein GALA6
UW551	PRJNA54307	342110	RRSL_01581	WP_003264643.1	AAKL01000040	726	1565	0	protein	ripAA	Type III effector protein RipAA [formerly AvrA]
CMR15	PRJEA50681	859655	CMR15_mp10541	CBJ40191.1	FP885896	611522	611896	0	pseudogene	ripC2	Type III effector protein RipC2 (truncated, probable pseudogene)
Molk2	PRJNA180980	564065	RSMK_02808	CAQ36639.1	CAHW01000037	327199	328896	0	protein	ripTPS	Type III effector RipTPS, trehalose-6-phosphate synthase
Molk2	PRJNA180980	564065	RSMK_02700	CAQ36581.1	CAHW01000037	268139	271294	0	protein	ripG2	Type III effector protein GALA2
GMI1000	PRJNA57593	267608	RSp0877	CAD18028.1	AL646053	1106202	1107236	0	protein	ripX	Type III effector protein Harpin RipX (formerly PopA)
BDBR229	PRJNA53877	741978	BDB_110334	BDB_110334	BDBR229_FR854067	333568	334593	0	fragment	ripAL_fragment2	Type III effector RipAL (frameshift, C-terminal fragment), lipase domain
CMR15	PRJEA50681	859655	CMR15_mp30047	CBJ41051.1	FP885896	1656202	1657860	0	protein	ripAT	Type III effector protein RipAT
CMR15	PRJEA50681	859655	CMR15_mp30120	CBJ41123.1	FP885896	1738055	1738879	0	protein	ripAU	Type III effector RipAU
RS1000		305	BAI68381.1	BAI68381.1	AB516348	758	1324	0	pseudogene	ripJ	truncated type III effector protein (IS insertion, probable pseudogene) (Rip22)
CMR15	PRJEA50681	859655	CMR15_10195	CBJ36409.1	FP885895	218175	218639	0	protein	ripAM	Type III effector protein RipAM
BDBR229	PRJNA53877	741978	BDB_30157	BDB_30157	BDBR229_FR854076	144650	146491	0	fragment	ripV1_fragment2	Type III effector protein RipV1 (frameshift, C-terminal fragment)
Po82	PRJNA162133	1031711	RSPO_c02545	AEG69839.1	CP002819	2660713	2662005	0	fragment	ripS5_fragment1	Type III effector protein SKWP5 (frameshift, N-terminal fragment)
Po82	PRJNA162133	1031711	RSPO_m01165	AEG71801.1	CP002820	1314841	1318740	0	protein	ripA3	Type III effector protein AWR3
UW551	PRJNA54307	342110	RRSL_00852	WP_003265666.1	AAKL01000068	14126	15415	0	protein	ripE1	Type III effector Protein RipE1
CMR15	PRJEA50681	859655	CMR15_mp20341	CBJ40913.1	FP885896	1505122	1506900	0	protein	ripAR	Type III effector protein RipAR
CMR15	PRJEA50681	859655	CMR15_mp10816	CBJ40463.1	FP885896	952284	952796	0	protein	ripAI	Type III effector protein RipAI
CFBP2957	PRJNA50545	859656	RCFBP_mp30453	CBJ54536.1	FP885907	2036379	2038160	0	protein	ripF2	Type III secretion translocon protein RipF2
UW551	PRJNA54307	342110	RRSL_04660	WP_003261215.1	AAKL01000001	89660	90544	0	protein	ripU	Type III effector protein RipU
R24	PRJNA53879	907261	RALSY_mp30830	NEW	R24_FR854092	531370	531480	0	fragment	ripAZ1_fragment1	Type III effector protein RipAZ1 (frameshift, N-terminal fragment)
R24	PRJNA53879	907261	RALSY_mp30263	CCA86949.1	R24_FR854092	276403	278145	0	protein	ripAT	Type III effector protein RipAT
Po82	PRJNA162133	1031711	RSPO_c01873	AEG69172.1	CP002819	1951328	1951684	0	fragment	ripM_fragment1	Type III effector protein RipM (frameshift, N-terminal fragment)
R24	PRJNA53879	907261	RALSY_30357	CCA88609.1	R24_FR854088	344294	346225	0	protein	ripAE	Type III effector protein RipAE
Psi07	PRJNA50543	859657	RPSI07_mp1701	CBJ36020.1	FP885891	1983905	1984828	0	protein	ripAD	Type III effector protein RipAD
IPO1609	PRJNA32087	564066	RSIPO_00263	YP_002258475.1	NW_002196569	301565	303064	0	protein	ripB	Type III effector protein RipB
Psi07	PRJNA50543	859657	RPSI07_0735	CBJ50097.1	FP885906	735740	736870	0	protein	ripW	Type III effector RipW [formerly PopW], Hairpin with pectate lyase domain
RS1000		305	BAH47282.1	BAH47282.1	AB302224	2166	5120	0	protein	ripAC	type III effector protein RipAC [formerly PopC] (Rip47)
GMI1000	PRJNA57593	267608	RSp0672	CAD17823.3	AL646053	855222	858329	0	protein	ripG2	Type III effector protein GALA2
UW551	PRJNA54307	342110	RRSL_04777	WP_003261368.1	AAKL01000001	223510	225723	0	protein	ripF1	Type III secretion system translocon protein RipF1 [formerly PopF1]
GMI1000	PRJNA57593	267608	RSp0875	CAD18026.2	AL646053	1102522	1105476	0	protein	ripAC	Type III effector protein RipAC (formerly PopC)
Po82	PRJNA162133	1031711	RSPO_m00869	AEG71507.1	CP002820	983718	985145	0	protein	ripN	Type III effector protein RipN
Molk2	PRJNA180980	564065	RSMK_02876	CAQ36739.1	CAHW01000037	452542	453087	0	protein	ripAI	Type III effector protein RipAI
Psi07	PRJNA50543	859657	RPSI07_mp1807	NEW	PSI07_mpl	1669732	1670262	0	pseudogene	ripAS	Type III effector protein RipAS (truncated, probable pseudogene)
Po82	PRJNA162133	1031711	RSPO_m01195	AEG71831.1	CP002820	1348820	1349344	0	protein	ripAB	Type III effector protein RipAB (formerly PopB)
GMI1000	PRJNA57593	267608	RSp1130	CAD18281.1	AL646053	1425404	1426828	0	protein	ripN	Type III effector protein RipN
Psi07	PRJNA50543	859657	RPSI07_mp0823	CBJ35169.1	FP885891	1004626	1005156	0	protein	ripAB	Type III effector RipAB [formerly PopB]
Po82	PRJNA162133	1031711	RSPO_m01007	AEG71644.1	CP002820	1138582	1141743	0	protein	ripG2	Type III effector protein GALA2
GMI1000	PRJNA57593	267608	RSc2359	CAD16066.2	AL646052	2561128	2563557	0	protein	ripAK	Type III effector protein RipAK
RS1000		305	BAI67916.1	BAI67916.1	AB516331	919	3216	0	protein	ripH1	type III effector protein HLK1 (Rip15)
BDBR229	PRJNA53877	741978	BDB_mp40113	CCA82828.1	BDBR229_FR854080	112499	113758	0	fragment	ripAO	Type III effector protein RipAO (truncated: potential frameshift and/or pseudogene)
R24	PRJNA53879	907261	RALSY_30990	CCA89217.1	R24_FR854088	945653	947239	0	pseudogene	ripC2_fragment2	Type III effector protein RipC2 (IS insertion:probable pseudogene, C-terminal fragment)
GMI1000	PRJNA57593	267608	RSc1800	CAD15502.2	AL646052	1936205	1937593	0	protein	ripG4	Type III effector protein GALA4
Molk2	PRJNA180980	564065	RSMK_02862	CAQ36750.1	CAHW01000037	469439	473428	0	protein	ripA4	Type III effector protein AWR4
Po82	PRJNA162133	1031711	RSPO_c01332	AEG68632.1	CP002819	1405787	1406704	0	protein	ripAJ	Type III effector protein RipAJ
Po82	PRJNA162133	1031711	RSPO_m01520	AEG72155.1	CP002820	1768233	1770179	0	protein	ripD	Type III effector protein RipD
R24	PRJNA53879	907261	RALSY_20201	CCA85595.1	R24_FR854087	200599	201561	0	protein	ripT	type III effector protein RipT
IPO1609	PRJNA32087	564066	RSIPO_01281	YP_002259506.1	NW_002196569	1394889	1398527	0	protein	ripA5_2	Type III effector protein AWR5_2
BDBR229	PRJNA53877	741978	BDB_30150	BDB_30150	BDBR229_FR854076	137626	139092	0	protein	ripG6	Type III effector protein GALA6
RS1000		305	BAI67910.1	BAI67910.1	AB516325	468	956	0	pseudogene	ripY	type III effector protein, pseudogene (internal deletion) (Rip3)
CMR15	PRJEA50681	859655	CMR15_30701	CBJ39448.1	FP885895	3365861	3367306	0	protein	ripB	Type III effector protein RipB
IPO1609	PRJNA32087	564066	RSIPO_03903	YP_002257596.1	CU914166	1023444	1025711	0	fragment	ripA4_fragment1	Type III effector AWR4 (frameshift, N-terminal fragment)
Molk2	PRJNA180980	564065	RSMK_02958	CAQ36816.1	CAHW01000037	553768	560667	0	protein	ripS3	Type III effector protein SKWP3
CFBP2957	PRJNA50545	859656	RCFBP_mp20289	CBJ53715.1	FP885907	1012555	1016556	0	protein	ripAN	Type III effector protein RipAN
CMR15	PRJEA50681	859655	CMR15_mp30324	NEW	CMR15_mpl	800475	800591	0	fragment	ripAL_fragment1	Type III effector RipAL (frameshift, N-terminal part), lipase domain
BDBR229	PRJNA53877	741978	BDB_mp40004	CCA82720.1	BDBR229_FR854080	2157	3065	0	protein	ripE2	Type III effector RipE2
R24	PRJNA53879	907261	RALSY_11051	CCA85058.1	R24_FR854086	1057681	1058808	0	protein	ripW	Type III effector RipW [formerly PopW], Harpin with pectate lyase domain
Po82	PRJNA162133	1031711	RSPO_m01290	AEG71925.1	CP002820	1502734	1503570	0	fragment	ripA5_1_fragment2	Type III effector protein AWR5_1 (frameshift, C-terminal fragment)
RS1000		305	BAD42388.1	BAD42388.1	AB177900	150	2786	0	protein	ripAS	Type III effector protein (Rip66)
UW551	PRJNA54307	342110	RRSL_01439	WP_003265467.1	AAKL01000061	19872	22763	0	protein	ripY	Type III effector protein RipY
RS1000		305	BAD42404.1	BAD42404.1	AB178019	218	2143	0	protein	ripD	Type III effector protein (Rip34)
R24	PRJNA53879	907261	RALSY_mp30258	CCA86945.1	R24_FR854092	272392	274938	0	protein	ripAS	Type III effector RipAS
UW551	PRJNA54307	342110	RRSL_01071	WP_003264966.1	AAKL01000047	28501	32193	0	protein	ripA5_1	Type III effector protein AWR5_1
GMI1000	PRJNA57593	267608	RSp1281	CAD18432.2	AL646053	1622270	1627498	0	protein	ripR	Type III effector protein RipR
CFBP2957	PRJNA50545	859656	RCFBP_mp30249	CBJ54335.1	FP885907	1839330	1840628	0	protein	ripAW	Type III effector protein RipAW
RS1000		305	BAH47290.1	BAH47290.1	AB302231	303	7178	0	protein	ripS3	Type III effector protein SKWP3 (Rip54)
IPO1609	PRJNA32087	564066	RSIPO_03931	YP_002257624.1	CU914166	1049066	1051738	0	protein	ripAC	Type III effector protein RipAC (formerly PopC)
UW551	PRJNA54307	342110	RRSL_00531	WP_003265684.1	AAKL01000069	3431	5029	0	protein	ripG5	Type III effector protein GALA5
Psi07	PRJNA50543	859657	RPSI07_mp1798	NEW	PSI07_mpl	168277	171558	0	fragment	ripL_fragment2	Type III effector RipL with PPR repeats (second part, due to probable frameshift)
CMR15	PRJEA50681	859655	CMR15_20567	CBJ38610.1	FP885895	2518871	2520733	0	protein	ripG6	Type III effector protein GALA6
R24	PRJNA53879	907261	RALSY_mp30159	CCA86847.1	R24_FR854092	180905	182458	0	protein	ripO2	Type III effector protein RipO2
Po82	PRJNA162133	1031711	RSPO_m01140	AEG71776.1	CP002820	1282068	1283084	0	protein	ripAF1	Type III effector protein RipAF1
Molk2	PRJNA180980	564065	RSMK_01179	CAQ36002.1	CAHW01000036	274071	274994	0	protein	ripAJ	Type III effector protein RipAJ
Psi07	PRJNA50543	859657	RPSI07_mp0781	CBJ35129.1	FP885891	957376	957885	0	protein	ripAI	Type III effector protein RipAI
Po82	PRJNA162133	1031711	RSPO_m00662	AEG71300.1	CP002820	746317	748053	0	protein	ripBC	Type III effector protein RipBC
Molk2	PRJNA180980	564065	RSMK_03341	CAQ37169.1	CAHW01000037	1036689	1041602	0	fragment	ripS2_fragment2	Type III effector protein SKWP2 (frameshift, C-terminal fragment)
CFBP2957	PRJNA50545	859656	RCFBP_20859	CBJ44040.1	FP885897	2797959	2799308	0	protein	ripJ	Type III effector protein RipJ
R24	PRJNA53879	907261	RALSY_mp30692	RALSY_mp30692	R24_FR854092	668687	668998	0	pseudogene	ripG3_fragment2	Type III effector protein GALA3 (truncated, C-terminal fragment, probable pseudogene)
RS1000		305	BAH47281.1	BAH47281.1	AB302224	1516	2040	0	protein	ripAB	Type III effector protein RipAB [formerly PopB] (Rip48)
CMR15	PRJEA50681	859655	CMR15_11821	CMR15_11821	FP885895	1914679	1914912	0	pseudogene	ripTAL	remnant of TAL family type III effector protein (pseudogene)
UW551	PRJNA54307	342110	RRSL_02682	WP_004377054.1	AAKL01000011	54545	55699	0	protein	ripW	Type III effector RipW [formerly PopW], Harpin with pectate lyase domain
RS1000		305	BAD42397.1	BAD42397.1	AB178012	205	1125	0	protein	ripAJ	Type III effector protein (Rip21)
RS1000		305	BAI67912.1	BAI67912.1	AB516327	783	1079	0	protein	ripAG	Type III effector protein (Rip6)
IPO1609	PRJNA32087	564066	RSIPO_00343	YP_002258553.1	NW_002196569	383512	385455	0	protein	ripAE	Type III effector protein RipAE
RS1000		305	BAD42391.1	BAD42391.1	AB178008	1187	1576	0	pseudogene	ripV1	truncated Type III effector protein (IS insertion, pseudogene) (Rip12)
CFBP2957	PRJNA50545	859656	RCFBP_mp20172	CBJ53599.1	FP885907	875954	877651	0	protein	ripTPS	Type III effector RipTPS, trehalose-6-phosphate synthase
RS1000		305	BAI67928.1	BAI67928.1	AB516342	1067	3358	0	protein	ripAP	type III effector protein with ankyrin repeats (Rip60)
Molk2	PRJNA180980	564065	RSMK_02658	CAQ36465.1	CAHW01000037	112736	122134	0	protein	ripS7	Type III effector protein SKWP7
Po82	PRJNA162133	1031711	RSPO_c01876	AEG69175.1	CP002819	1953738	1954805	0	fragment	ripV2_fragment2	Type III effector protein RipV2 (frameshift, C-terminal fragment)
R24	PRJNA53879	907261	RALSY_mp10729	CCA88186.1	R24_FR854090	802919	807142	0	protein	ripZ	Type III effector protein RipZ
Molk2	PRJNA180980	564065	RSMK_04916	CAQ18078.1	CAHW01000006	123849	126110	0	protein	ripH2	Type III effector protein HLK2
GMI1000	PRJNA57593	267608	RSp0160	CAD17311.2	AL646053	184505	186637	0	protein	ripH3	Type III effector protein HLK3
IPO1609	PRJNA32087	564066	RSIPO_00017	YP_002258227.1	NW_002196569	19688	26758	0	protein	ripS1	Type III effector protein SKWP1
CMR15	PRJEA50681	859655	CMR15_mp10274	CBJ39928.1	FP885896	333160	335073	0	protein	ripD	Type III effector protein RipD
UW551	PRJNA54307	342110	RRSL_02443	WP_003263730.1	AAKL01000026	35981	36955	0	protein	ripX	Type III effector protein RipX [formerly PopA], harpin
Po82	PRJNA162133	1031711	RSPO_m01585	AEG72220.1	CP002820	1841626	1842618	0	protein	ripAD	Type III effector protein RipAD
CFBP2957	PRJNA50545	859656	RCFBP_mp30488	CBJ54568.1	FP885907	2082331	2084715	0	protein	ripBH	Type III effector protein RipBH, OspD family
UW551	PRJNA54307	342110	RRSL_04182	WP_003261712.1	AAKL01000005	19144	26214	0	protein	ripS1	Type III effector protein SKWP1
Po82	PRJNA162133	1031711	RSPO_m01541	AEG72176.1	CP002820	1792129	1794336	0	protein	ripF1	T3SS translocon protein RipF1 [formerly PopF1]
BDBR229	PRJNA53877	741978	BDB_110366	CCA80929.1	BDBR229_FR854067	358104	358571	0	protein	ripAM	Type III effector protein RipAM
Psi07	PRJNA50543	859657	RPSI07_mp0161	CBJ34519.1	FP885891	188713	190923	0	protein	ripH4	Type III effector protein HLK4
CMR15	PRJEA50681	859655	CMR15_10066	CBJ36281.1	FP885895	69209	76282	0	protein	ripS1	Type III effector protein SKWP1
CFBP2957	PRJNA50545	859656	RCFBP_mp30150	CBJ54238.1	FP885907	1739177	1741825	0	protein	ripAS	Type III effector protein RipAS
RS1000		305	BAD42395.1	BAD42395.1	AB178010	1632	3248	0	protein	ripG5	Type III effector protein (Rip18)
BDBR229	PRJNA53877	741978	BDB_80683	BDB_80683	BDBR229_FR854064	701203	702315	0	fragment	ripBB_fragment2	Type III effector RipBB (frameshift, C-terminal fragment), Ankyrin repeats
Psi07	PRJNA50543	859657	RPSI07_mp1265	CBJ35594.1	FP885891	1545156	1547192	0	protein	ripAR	Type III effector protein RipAR
BDBR229	PRJNA53877	741978	BDB_30215	NEW	BDBR229_FR854076	146491	146706	0	fragment	ripV1_fragment1	Type III effector protein RipV1 (frameshift, N-terminal fragment)
BDBR229	PRJNA53877	741978	BDB_120003	BDB_120003	BDBR229_FR854068	1536	2993	0	fragment	ripH3_fragment2	Type III effector protein HLK3 (frameshift, C-terminal fragment)
Molk2	PRJNA180980	564065	RSMK_06231	CAQ37625.1	CAHW01000038	1005432	1006220	0	fragment	ripE3_fragment2	Type III effector protein RipE3 (frameshift, C-terminal fragment)
Po82	PRJNA162133	1031711	RSPO_m01692	NEW	CP002820	1370141	1370326	0	pseudogene	ripAQ_fragment	Type III effector remnant RipAQ (pseudogene)
R24	PRJNA53879	907261	RALSY_mp10506	CCA87974.1	R24_FR854090	542601	546521	0	protein	ripAN	Type III effector protein RipAN
Molk2	PRJNA180980	564065	RSMK_03498	CAQ37184.1	CAHW01000037	1055787	1057451	0	protein	ripAT	Type III effector protein RipAT
Psi07	PRJNA50543	859657	RPSI07_2742	CBJ52107.2	FP885906	2865789	2866532	0	protein	ripAA	Type III effector RipAA [formerly AvrA]
CFBP2957	PRJNA50545	859656	RCFBP_10063	CBJ41380.1	FP885897	59122	66201	0	protein	ripS1	Type III effector protein SKWP1
Psi07	PRJNA50543	859657	RPSI07_3166	CBJ52518.1	FP885906	3295156	3296619	0	protein	ripB	Type III effector RipB protein
Psi07	PRJNA50543	859657	RPSI07_1893	CBJ51256.1	FP885906	1963590	1965359	0	protein	ripM	Type III effector protein RipM
CFBP2957	PRJNA50545	859656	RCFBP_mp20290	CBJ53716.1	FP885907	1016706	1020578	0	protein	ripA3	Type III effector protein AWR3
RS1000		305	BAD42400.1	BAD42400.1	AB178015	139	1374	0	protein	ripAY	Type III effector protein (Rip55)
Psi07	PRJNA50543	859657	RPSI07_1850	CBJ51214.2	FP885906	1878939	1888253	0	protein	ripS8	Type III effector protein SKWP8
CFBP2957	PRJNA50545	859656	RCFBP_11870	CBJ43157.1	FP885897	1910139	1911908	0	protein	ripM	Type III effector protein RipM
Psi07	PRJNA50543	859657	RPSI07_3089	CBJ52442.1	FP885906	3217376	3219307	0	protein	ripAE	Type III effector protein RipAE
RS1000		305	BAD42382.1	BAD42382.1	AB177894	125	1603	0	protein	ripAO	Type III effector protein (Rip50)
CMR15	PRJEA50681	859655	CMR15_20596	CBJ38639.1	FP885895	2553248	2555518	0	protein	ripH1	Type III effector HLK1
R24	PRJNA53879	907261	RALSY_mp30818	RALSY_mp30818	R24_FR854092	815688	816050	0	pseudogene	ripH2_fragment2	Type III effector protein HLK2 (fragment, central part)
GMI1000	PRJNA57593	267608	RSc3212	CAD17000.1	AL646052	3473174	3474139	0	protein	ripT	Type III effector protein RipT (Peptidase C58)
R24	PRJNA53879	907261	RALSY_mp30817	RALSY_mp30817	R24_FR854092	815242	815691	0	pseudogene	ripH2_fragment1	Type III effector protein HLK2 (fragment, N-terminal part)
Po82	PRJNA162133	1031711	RSPO_m01312	AEG71947.1	CP002820	1541623	1546092	0	protein	ripZ	Type III effector protein RipZ
CMR15	PRJEA50681	859655	CMR15_mp10127	CBJ39781.1	FP885896	133353	135485	0	protein	ripH3	Type III effector protein HLK3
Psi07	PRJNA50543	859657	RPSI07_mp0790	CBJ35137.1	FP885891	966392	970312	0	protein	ripAN	Type III effector protein RipAN
UW551	PRJNA54307	342110	RRSL_00532	WP_003265687.1	AAKL01000069	5171	6553	0	protein	ripG4	Type III effector protein GALA4
RS1000		305	BAH47298.1	BAH47298.1	AB302270	278	1555	0	protein	ripE1	Type III effector protein (Rip26)
RS1000		305	BAH47286.1	BAH47286.1	AB302227	390	3593	0	protein	ripA1	Type III effector protein AWR1
CMR15	PRJEA50681	859655	CMR15_mp20114	CBJ40689.1	FP885896	1222612	1227105	0	protein	ripZ	Type III effector protein RipZ
CFBP2957	PRJNA50545	859656	RCFBP_mp30040	CBJ54128.1	FP885907	1614608	1617010	0	protein	ripAP	Type III effector protein RipAP, ankyrin repeat-containing protein
Psi07	PRJNA50543	859657	RPSI07_mp1267	CBJ35596.1	FP885891	1547756	1557118	0	protein	ripS7	Type III effector protein SKWP7
BDBR229	PRJNA53877	741978	BDB_180117	CCA82076.1	BDBR229_FR854074	122271	123437	0	protein	ripAY	Type III effector protein RipAY
RS1000		305	BAH47283.1	BAH47283.1	AB302225	199	3582	0	protein	ripA2	type III effector protein AWR2 (Rip29)
R24	PRJNA53879	907261	RALSY_mp10094	CCA87579.1	R24_FR854090	109712	111628	0	protein	ripD	Type III effector protein RipD
Psi07	PRJNA50543	859657	RPSI07_mp1659	CBJ35978.1	FP885891	1935947	1938151	0	protein	ripF1	Type III secretion translocon protein RipF1
Psi07	PRJNA50543	859657	RPSI07_mp0822	CBJ35168.1	FP885891	1001531	1004500	0	protein	ripAC	Type III effector protein RipAC [formerly PopC]
Molk2	PRJNA180980	564065	RSMK_03290	CAQ37064.1	CAHW01000037	906848	909250	0	protein	ripAP	Type III effector protein RipAP
GMI1000	PRJNA57593	267608	RSp0304	CAD17455.1	AL646053	398086	400017	0	protein	ripD	Type III effector protein RipD
R24	PRJNA53879	907261	RALSY_mp30819	CCA87480.1	R24_FR854092	816076	816294	0	pseudogene	ripH2_fragment3	Type III effector protein HLK2 (fragment, C-terminal part)
BDBR229	PRJNA53877	741978	BDB_mp80113	CCA83919.1	BDBR229_FR854084	127016	129559	0	protein	ripAC	Type III effector protein RipAC [formerly PopC]
Po82	PRJNA162133	1031711	RSPO_c01871	AEG69170.1	CP002819	1950057	1950845	0	fragment	ripM_fragment3	Type III effector protein RipM (frameshift, C-terminal fragment)
IPO1609	PRJNA32087	564066	RSIPO_03951	YP_002257643.1	CU914166	1073814	1075910	0	protein	ripAQ	Type III effector protein RipAQ
UW551	PRJNA54307	342110	RRSL_00546	WP_003265703.1	AAKL01000069	19779	23417	0	protein	ripA5_2	Type III effector protein AWR5_2
IPO1609	PRJNA32087	564066	RSIPO_04893	YP_002260127.1	NW_002196569	2089611	2090525	0	protein	ripAJ	Type III effector protein RipAJ
Po82	PRJNA162133	1031711	RSPO_c01999	AEG69297.1	CP002819	2088826	2090703	0	protein	ripG6	Type III effector protein GALA6
BDBR229	PRJNA53877	741978	BDB_mp10048	CCA82443.1	BDBR229_FR854077	43352	44272	0	protein	ripAJ	Type III effector protein RipAJ
Psi07	PRJNA50543	859657	RPSI07_1895	CBJ51258.1	FP885906	1966488	1968575	0	protein	ripV2	Type III effector RipV2, SspH1 family
Po82	PRJNA162133	1031711	RSPO_c02493	AEG69787.1	CP002819	2614352	2615818	0	protein	ripP2	Type III effector protein RipP2 [formerly PopP2]
GMI1000	PRJNA57593	267608	RSc2139	CAD15846.1	AL646052	2319476	2322667	0	protein	ripA1	Type III effector protein, AWR family, AWR1
UW551	PRJNA54307	342110	RRSL_02441	WP_003263732.1	AAKL01000026	37675	40347	0	protein	ripAC	Type III effector protein RipAC (formerly PopC)
Po82	PRJNA162133	1031711	RSPO_c02006	AEG69304.1	CP002819	2096285	2098318	0	protein	ripV1	Type III effector protein RipV1
Po82	PRJNA162133	1031711	RSPO_c02546	AEG69840.1	CP002819	2662013	2667742	0	fragment	ripS5_fragment2	Type III effector protein SKWP5 (frameshift, C-terminal fragment)
CMR15	PRJEA50681	859655	CMR15_mp10070	CBJ39728.1	FP885896	67664	71056	0	protein	ripA2	Type III effector protein AWR2
Molk2	PRJNA180980	564065	RSMK_02986	CAQ36792.1	CAHW01000037	515932	518019	0	protein	ripAQ	Type III effector protein RipAQ
CFBP2957	PRJNA50545	859656	RCFBP_mp10032	CBJ52829.1	FP885907	32394	34097	0	protein	ripG3	Type III effector protein GALA3
Molk2	PRJNA180980	564065	RSMK_02377	CAQ17809.1	CAHW01000004	337485	344573	0	protein	ripS1	Type III effector protein SKWP1
R24	PRJNA53879	907261	RALSY_mp10538	CCA88004.1	R24_FR854090	577696	580248	0	protein	ripAC	Type III effector protein RipAC [formerly PopC]
BDBR229	PRJNA53877	741978	BDB_180212	NEW	BDBR229_FR854074	117180	117800	0	fragment	ripA5_fragment1	Type III effector AWR5 (frameshift, N-terminal fragment)
UW551	PRJNA54307	342110	RRSL_00782	WP_003265371.1	AAKL01000058	22225	24606	0	protein	ripBH	Type III effector protein RipBH
IPO1609	PRJNA32087	564066	RSIPO_03202	YP_002256903.1	CU914166	115882	117585	0	protein	ripG3	Type III effector protein GALA3
Po82	PRJNA162133	1031711	RSPO_m01289	AEG71924.1	CP002820	1499891	1502737	0	fragment	ripA5_1_fragment2	Type III effector protein AWR5_1 (frameshift, N-terminal fragment)
GMI1000	PRJNA57593	267608	RSp1215	CAD18366.1	AL646053	1545662	1547461	0	pseudogene	ripAP_fragment2	Type 3 effector protein RipAP - pseudogene (C-terminal fragment)
Molk2	PRJNA180980	564065	RSMK_02408	CAQ17836.1	CAHW01000004	373100	374389	0	protein	ripE1	Type III effector protein RipE1
IPO1609	PRJNA32087	564066	RSIPO_02138	YP_002260347.2	NW_002196569	2336796	2340866	0	pseudogene	ripS5_fragment1	Type III effector protein SKWP5 (truncated, N-terminal fragment), probable pseudogene
Psi07	PRJNA50543	859657	RPSI07_0175	CBJ49553.1	FP885906	189013	189480	0	protein	ripAM	Type III effector protein RipAM
UW551	PRJNA54307	342110	RRSL_01021	WP_003265029.1	AAKL01000049	13017	13562	0	protein	ripAI	Type III effector protein RipAI
CMR15	PRJEA50681	859655	CMR15_11276	CBJ37479.1	FP885895	1334775	1335692	0	protein	ripAJ	Type III effector protein RipAJ
RS1000		305	BAI67921.1	BAI67921.1	AB516336	722	2071	0	protein	ripAL	type III effector protein (Rip38)
GMI1000	PRJNA57593	267608	RSc1815	CAD15517.1	AL646052	1981107	1984844	0	protein	ripTAL	Type III effector protein, TAL family
R24	PRJNA53879	907261	RALSY_mp30773	CCA87437.1	R24_FR854092	748253	750466	0	protein	ripH3	Type III effector protein HLK3
Molk2	PRJNA180980	564065	RSMK_01531	CAQ36189.1	CAHW01000036	489224	496726	0	fragment	ripS4	Type III effector protein SKWP4 (truncated, frameshift)
IPO1609	PRJNA32087	564066	RSIPO_04184	YP_002257877.1	CU914166	1412415	1413836	0	protein	ripN	Type III effector protein RipN
BDBR229	PRJNA53877	741978	CCA79677.2	NEW	BDBR229_FR854064	532550	532654	0	fragment	ripAA_fragment1	Type III effector RipAA (frameshift, N-terminal fragment) [formerly AvrA]
Psi07	PRJNA50543	859657	RPSI07_mp1569	CBJ35887.1	FP885891	1849659	1852880	0	protein	ripTAL	Type III effector RipTAL
CMR15	PRJEA50681	859655	CMR15_mp10182	CBJ39836.1	FP885896	206280	208529	0	protein	ripH2	Type III effector protein HLK2
CFBP2957	PRJNA50545	859656	RCFBP_mp30170	CBJ54257.1	FP885907	1762272	1764008	0	protein	ripBC	Type III effector protein RipBC, with Ankyrin repeats
BDBR229	PRJNA53877	741978	BDB_mp60098	CCA82933.1	BDBR229_FR854082	98075	99676	0	protein	ripG5	Type III effector protein GALA5
IPO1609	PRJNA32087	564066	RSIPO_03993	YP_002257683.1	CU914166	1120070	1123291	0	fragment	ripS3_fragment1	Type III effector protein SKWP3 (frameshift, N-terminal fragment)
GMI1000	PRJNA57593	267608	RSp0900	CAD18051.1	AL646053	1136189	1138399	0	protein	ripF1_2	Type III secretion translocon protein RipF1_2 (formerly POPF2)
Po82	PRJNA162133	1031711	RSPO_m01166	AEG71802.1	CP002820	1318923	1322660	0	fragment	ripA4_fragment2	Type III effector protein AWR4 (frameshift, C-terminal fragment)
R24	PRJNA53879	907261	RALSY_20184	CCA85578.1	R24_FR854087	187190	188065	0	protein	ripBD	Type III effector protein RipBD
RS1000		305	BAH47299.1	BAH47299.1	AB302271	475	1539	0	protein	ripAF1	type III effector protein (Rip40)
UW551	PRJNA54307	342110	RRSL_00326	WP_003265988.1	AAKL01000084	998	2806	0	protein	ripBI	Type III effector protein RipBI
BDBR229	PRJNA53877	741978	BDB_mp80115	CCA83921.1	BDBR229_FR854084	129685	130212	0	protein	ripAB	Type III effector RipAB [formerly PopB]
CFBP2957	PRJNA50545	859656	RCFBP_mp10070	CBJ52863.1	FP885907	65997	69380	0	protein	ripA2	Type III effector protein AWR2
UW551	PRJNA54307	342110	RRSL_04764	WP_003261350.1	AAKL01000001	208519	210303	0	protein	ripF2	Type III secretion translocon Protein RipF2
RS1000		305	BAD42408.1	BAD42408.1	AB178023	483	8195	0	protein	ripS4	Type III effector protein SKWP4 (Rip20)
Molk2	PRJNA180980	564065	RSMK_02864	CAQ36749.1	CAHW01000037	468917	469240	0	fragment	ripA3_fragment1	Type III effector protein AWR3 (frameshift, N-terminal fragment)
Po82	PRJNA162133	1031711	RSPO_m01229	AEG71865.1	CP002820	1417883	1424788	0	protein	ripS3	Type III effector protein SKWP3
CFBP2957	PRJNA50545	859656	RCFBP_21404	CBJ44577.1	FP885897	3369502	3370794	0	protein	ripI	Type III effector protein RipI
CFBP2957	PRJNA50545	859656	RCFBP_mp20430	CBJ53856.1	FP885907	1237836	1244735	0	protein	ripS3	Type III effector protein SKWP3
IPO1609	PRJNA32087	564066	RSIPO_04067	YP_002257765.1	CU914166	1249536	1253993	0	protein	ripZ	Type III effector protein RipZ
R24	PRJNA53879	907261	RALSY_mp10706	CCA88165.1	R24_FR854090	776400	777590	0	protein	ripAY	Type III effector protein RipAY
Psi07	PRJNA50543	859657	RPSI07_mp1715	CBJ36034.1	FP885891	2005146	2007527	0	protein	ripBH	Type III effector RipBH, OspD family
BDBR229	PRJNA53877	741978	BDB_160130	CCA81892.1	BDBR229_FR854072	137540	138766	0	pseudogene	ripN	Type III effector RipN (truncated due to IS insertion, probable pseudogene)
IPO1609	PRJNA32087	564066	RSIPO_03355	YP_002257057.1	CU914166	303299	305680	0	protein	ripBH	Type III effector protein RipBH
UW551	PRJNA54307	342110	RRSL_01260	WP_003264986.1	AAKL01000048	17653	18567	0	protein	ripAJ	Type III effector protein RipAJ
UW551	PRJNA54307	342110	RRSL_04655	WP_003261207.1	AAKL01000001	83592	85988	0	protein	ripAP	Type III effector protein RipAP
Psi07	PRJNA50543	859657	RPSI07_mp0901	CBJ35242.1	FP885891	1094388	1097396	0	protein	ripG2	leucine-rich-repeat type III effector protein (GALA2)
Po82	PRJNA162133	1031711	RSPO_m01283	AEG71918.1	CP002820	1495214	1496425	0	protein	ripAY	Type III effector protein RipAY
CMR15	PRJEA50681	859655	CMR15_30019	CBJ38771.1	FP885895	2697964	2699436	0	protein	ripP2	Type III effector protein RipP2 [formerly PopP2]
Molk2	PRJNA180980	564065	RSMK_05150	CAQ18288.1	CAHW01000006	408054	410255	0	fragment	ripBH	Type III effector protein RipBH (frameshift, C-terminal fragment)
CFBP2957	PRJNA50545	859656	RCFBP_mp20163	CBJ53590.1	FP885907	865089	866414	0	protein	ripAL	Type III effector protein RipAL, lipase domain
BDBR229	PRJNA53877	741978	BDB_80239	CCA79854.1	BDBR229_FR854064	233651	241753	0	protein	ripS7	Type III effector protein SKWP7
R24	PRJNA53879	907261	RALSY_20364	CCA85754.1	R24_FR854087	346832	348106	0	protein	ripE1	Type III effector RipE1
Molk2	PRJNA180980	564065	RSMK_03055	CAQ36861.1	CAHW01000037	625806	627017	0	protein	ripAY	Type III effector protein RipAY
Po82	PRJNA162133	1031711	RSPO_c03161	AEG70452.1	CP002819	3278069	3279586	0	protein	ripB	Type III effector protein RipB
GMI1000	PRJNA57593	267608	RSc0041	CAD13569.1	AL646052	44050	45342	0	protein	ripI	Type III effector protein RipI
GMI1000	PRJNA57593	267608	RSp0731	CAD17882.1	AL646053	917339	919012	0	protein	ripTPS	Type effector protein RipTPS, trehalose-6-phosphate synthase
RS1000		305	BAI67927.1	BAI67927.1	AB516341	832	1710	0	protein	ripU	type III effector protein (Rip59)
Po82	PRJNA162133	1031711	RSPO_c00070	AEG67374.1	CP002819	85728	87017	0	protein	ripE1	Type III effector protein RipE1
GMI1000	PRJNA57593	267608	RSp0572	CAD17723.1	AL646053	712252	712908	0	protein	ripAX2	Type III effector protein RipAX2
RS1000		305	BAI67918.1	BAI67918.1	AB516333	1657	3789	0	protein	ripH3	Type III effector protein HLK3 (Rip30)
IPO1609	PRJNA32087	564066	RSIPO_04317	YP_002258009.1	CU914166	1607454	1609715	0	protein	ripH2	Type III effector protein HLK2
BDBR229	PRJNA53877	741978	BDB_mp70197	CCA83743.1	BDBR229_FR854083	196862	200245	0	protein	ripA2	Type III effector protein AWR2
CFBP2957	PRJNA50545	859656	RCFBP_mp10201	CBJ52991.1	FP885907	221453	223699	0	protein	ripH2	Type III effector protein HLK2
R24	PRJNA53879	907261	RALSY_mp10542	CCA88008.1	R24_FR854090	584951	586351	0	protein	ripAO	Type III effector protein RipAO
RS1000		305	BAH47280.1	BAH47280.1	AB302224	451	1443	0	protein	ripX	Type III effector protein RipX [formerly PopA] (Rip49)
GMI1000	PRJNA57593	267608	RSp1277	CAD18428.1	AL646053	1616197	1617753	0	protein	ripQ	Type III effector protein RipQ
Po82	PRJNA162133	1031711	RSPO_m01557	AEG72192.1	CP002820	1808329	1810092	0	protein	ripF2	Type III secretion translocon protein RipF2
GMI1000	PRJNA57593	267608	RSp1031	CAD18182.2	AL646053	1304432	1308538	0	protein	ripZ	Type III effector protein RipZ
Molk2	PRJNA180980	564065	RSMK_00329	CAQ37626.1	CAHW01000038	287093	287818	0	fragment	ripBI_fragment2	Type III effector protein RipBI (frameshift, C-terminal fragment)
Po82	PRJNA162133	1031711	RSPO_m01691	NEW	CP002820	1196677	1197153	0	fragment	ripTPS_fragment1	Type III effector RipTPS, trehalose-6-phosphate synthase (frameshift, N-terminal fragment)
UW551	PRJNA54307	342110	RRSL_03375	WP_003262779.1	AAKL01000014	16078	21264	0	protein	ripR	Type III effector Protein RipR
Psi07	PRJNA50543	859657	RPSI07_3157	CBJ52509.1	FP885906	3281204	3284062	0	protein	ripY	Type III effector RipY, with ankyrin repeats
R24	PRJNA53879	907261	RALSY_40895	CCA86664.1	R24_FR854089	867841	869916	0	protein	ripV2	Type III effector protein RipV2
CFBP2957	PRJNA50545	859656	RCFBP_11850	CBJ43137.1	FP885897	1888722	1890962	0	protein	ripH1	Type III effector HLK1
BDBR229	PRJNA53877	741978	BDB_mp80034	CCA83843.1	BDBR229_FR854084	44739	46661	0	protein	ripD	Type III effector protein RipD
CMR15	PRJEA50681	859655	CMR15_mp20011	CBJ40587.1	FP885896	1092190	1099065	0	protein	ripS3	Type III effector protein SKWP3
Molk2	PRJNA180980	564065	RSMK_00744	CAQ35635.1	CAHW01000035	430507	431448	0	fragment	ripV2_fragment1	Type III effector protein RipV2 (frameshift, N-terminal fragment)
Molk2	PRJNA180980	564065	RSMK_03167	CAQ36886.1	CAHW01000037	671814	676268	0	protein	ripZ	Type III effector protein RipZ
CFBP2957	PRJNA50545	859656	RCFBP_11288	CBJ42585.1	FP885897	1320543	1321466	0	protein	ripAJ	Type III effector protein RipAJ
Psi07	PRJNA50543	859657	RPSI07_0072	CBJ49452.1	FP885906	81496	82770	0	protein	ripE1_1	Type III effector RipE1_1
Molk2	PRJNA180980	564065	RSMK_06211	CAQ36482.1	CAHW01000037	47611	48111	0	fragment	ripAX1_fragment1	Type III effector protein RipAX1 (frameshift, N-terminal fragment)
BDBR229	PRJNA53877	741978	BDB_100065	CCA80386.1	BDBR229_FR854066	66093	67556	0	protein	ripB	Type III effector protein RipB
GMI1000	PRJNA57593	267608	RSp1212	CAD18363.2	AL646053	1542501	1543391	0	protein	ripU	Type III effector protein RipU
CFBP2957	PRJNA50545	859656	RCFBP_21453	NEW	CFBP2957_chr	2561103	2561420	0	pseudogene	ripS5_fragment2	Type III effector protein SKWP5 (C-terminal fragment, IS insertion: probable pseudogene)
R24	PRJNA53879	907261	RALSY_mp30489	CCA87169.1	R24_FR854092	475597	477795	0	protein	ripF1	T3SS translocon protein RipF1 [formerly PopF1]
CMR15	PRJEA50681	859655	CMR15_mp20106	CBJ40681.1	FP885896	1212157	1214964	0	fragment	ripA5_fragment2	Type III effector family protein AWR5 (frameshift, C-terminal fragment)
GMI1000	PRJNA57593	267608	RSp0593	CAD17744.1	AL646053	727298	727723	0	pseudogene	ripC2_fragment1	Type III effector protein RipC2 (pseudogene, N-terminal fragment)
IPO1609	PRJNA32087	564066	RSIPO_03083	YP_002261259.1	NW_002196569	3353939	3355228	0	protein	ripE1	Type III effector protein RipE1
Psi07	PRJNA50543	859657	RPSI07_mp1097	CBJ35428.1	FP885891	1333173	1338332	0	protein	ripR	Type III effector protein RipR
RS1000		305	BAD42406.1	BAD42406.1	AB178021	310	2802	0	protein	ripAV	Type III effector protein (Rip39)
IPO1609	PRJNA32087	564066	RSIPO_02991	YP_002261170.1	NW_002196569	3257042	3257707	0	protein	ripAX1	Type III effector protein RipAX1
CMR15	PRJEA50681	859655	CMR15_mp10525	CMR15_mp10525	FP885896	599272	600012	0	fragment	ripE2_fragment2	Type III effector RipE2 (frameshift, C-terminal fragment)
GMI1000	PRJNA57593	267608	RSp0838	CAD17989.2	AL646053	1058924	1059436	0	protein	ripAI	Type III effector protein RipAI
IPO1609	PRJNA32087	564066	RSIPO_03944	YP_002257637.1	CU914166	1063101	1064786	0	protein	ripAO	Type III effector protein RipAO
Molk2	PRJNA180980	564065	RSMK_05582	CAQ18687.1	CAHW01000009	12294	15860	0	fragment	ripTAL1_1	truncated Type III effector protein, TAL family
GMI1000	PRJNA57593	267608	RSp0847	CAD17998.1	AL646053	1075414	1079406	0	protein	ripA4	Type III effector protein, AWR family, AWR4
GMI1000	PRJNA57593	267608	RSc1349	CAD15051.2	AL646052	1435728	1437785	0	protein	ripV1	Type III effector protein RipV1 (SspH1 family)
RS1000		305	BAI67920.1	BAI67920.1	AB516335	300	2528	0	protein	ripH2	type III effector protein HLK2 (Rip32)
CFBP2957	PRJNA50545	859656	RCFBP_mp10151	CBJ52942.1	FP885907	152637	154760	0	protein	ripH3	Type III effector protein HLK3
Molk2	PRJNA180980	564065	RSMK_04494	CAQ56931.1	CAHW01000040	676136	677485	0	protein	ripJ	Type III effector protein RipJ
Psi07	PRJNA50543	859657	RPSI07_mp0160	CBJ34518.1	FP885891	186192	188438	0	protein	ripH2_1	Type III effector protein HLK2_1
IPO1609	PRJNA32087	564066	RSIPO_02968	YP_002261147.1	NW_002196569	3233049	3233528	0	protein	ripAM	Type III effector protein RipAM
RS1000		305	BAH47284.1	BAH47284.1	AB302226	199	3915	0	protein	ripA3	type III effector protein AWR3 (Rip44)
Psi07	PRJNA50543	859657	RPSI07_2524	CBJ51890.2	FP885906	2647828	2654862	0	protein	ripS5	Type III effector protein SKWP5
Molk2	PRJNA180980	564065	RSMK_00792	CAQ35674.1	CAHW01000035	481381	482763	0	protein	ripG4	Type III effector protein GALA4
Psi07	PRJNA50543	859657	RPSI07_mp0625	CBJ34969.1	FP885891	773399	775075	0	protein	ripTPS	Type III effector RipTPS, trehalose-6-phosphate synthase
IPO1609	PRJNA32087	564066	RSIPO_01470	YP_002259692.1	NW_002196569	1608846	1610879	0	protein	ripV1	Type III effector protein RipV1
Po82	PRJNA162133	1031711	RSPO_c01875	AEG69174.1	CP002819	1952802	1953737	0	fragment	ripV2_fragment1	Type III effector protein RipV2 (frameshift, N-terminal fragment)
Molk2	PRJNA180980	564065	RSMK_03198	CAQ37005.1	CAHW01000037	835225	836646	0	protein	ripN	Type III effector protein RipN
GMI1000	PRJNA57593	267608	RSc0245	CAD13773.2	AL646052	269437	270909	0	protein	ripB	Type III effector protein RipB
CFBP2957	PRJNA50545	859656	RCFBP_10686	CBJ41989.1	FP885897	717026	718180	0	protein	ripW	Type III effector RipW [formerly PopW], Harpin with pectate lyase domain
Psi07	PRJNA50543	859657	RPSI07_mp1030	CBJ35363.1	FP885891	1242877	1247100	0	protein	ripZ	Type III effector protein RipZ
BDBR229	PRJNA53877	741978	BDB_20075	NEW	BDBR229_FR854059	61979	62209	0	fragment	ripV2_fragment2	Type III effector protein RipV2 (frameshift, C-terminal fragment)
UW551	PRJNA54307	342110	RRSL_00271	WP_003265952.1	AAKL01000081	635	1996	0	fragment	ripZ	truncated Type III effector protein RipZ
UW551	PRJNA54307	342110	RRSL_02810	WP_003263317.1	AAKL01000020	27471	27950	0	protein	ripAM	Type III effector protein RipAM
GMI1000	PRJNA57593	267608	RSc1475	CAD15177.1	AL646052	1578345	1580099	0	protein	ripM	Type III effector protein RipM
Molk2	PRJNA180980	564065	RSMK_01843	CAQ17300.1	CAHW01000003	21024	22178	0	protein	ripW	Type III effector RipW [formerly PopW], Harpin with pectate lyase domain
IPO1609	PRJNA32087	564066	RSIPO_03403	YP_002257106.1	CU914166	370708	372921	0	protein	ripF1	Type III secretion translocon protein ripF1
Psi07	PRJNA50543	859657	RPSI07_mp0106	CBJ34467.1	FP885891	119795	121939	0	protein	ripH3	Type III effector protein HLK3
Molk2	PRJNA180980	564065	RSMK_05326	CAQ18451.1	CAHW01000006	601263	604646	0	protein	ripA2	Type III effector protein AWR2
GMI1000	PRJNA57593	267608	RSc0608	CAD14138.1	AL646052	655891	656583	0	protein	ripAA	type III effector protein RipAA (formerly AvrA)
UW551	PRJNA54307	342110	RRSL_00926	WP_003265253.1	AAKL01000055	7129	8658	0	protein	ripO1	Type III effector Protein RipO1
BDBR229	PRJNA53877	741978	BDB_mp10111	BDB_mp10111	BDBR229_FR854077	99098	99643	0	pseudogene	ripAS	Type III effector protein RipAS (truncated, probable pseudogene)
CMR15	PRJEA50681	859655	CMR15_30690	CBJ39437.1	FP885895	3348460	3351246	0	protein	ripY	Type III effector protein RipY, ankyrin repeats
BDBR229	PRJNA53877	741978	BDB_80615	CCA80221.1	BDBR229_FR854064	632658	634682	0	fragment	ripH2_1_fragment2	Type III effector protein HLK2_1 (frameshift, C-terminal fragment)
GMI1000	PRJNA57593	267608	RSp0099	CAD17250.1	AL646053	106270	109653	0	protein	ripA2	Type III effector protein, AWR family, AWR2
R24	PRJNA53879	907261	RALSY_30994	RALSY_30994	R24_FR854088	949434	950567	0	pseudogene	ripC2_fragment1	Type III effector protein RipC2 (IS insertion:probable pseudogene, N-terminal fragment)
RS1000		305	BAD42407.1	BAD42407.1	AB178022	333	2762	0	protein	ripAK	Type III effector protein (Rip23)
Molk2	PRJNA180980	564065	RSMK_03294	CAQ37060.1	CAHW01000037	902300	903184	0	protein	ripU	Type III effector protein RipU
GMI1000	PRJNA57593	267608	RSp0323	CAD17474.2	AL646053	422680	424218	0	protein	ripO1	Type III effector protein RipO1
Po82	PRJNA162133	1031711	RSPO_m01053	AEG71690.1	CP002820	1186584	1187909	0	protein	ripAL	Type III effector protein RipAL
Psi07	PRJNA50543	859657	RPSI07_3337	CBJ52685.1	FP885906	3472375	3473667	0	protein	ripI	Type III effector protein RipI
CMR15	PRJEA50681	859655	CMR15_mp10856	CBJ40503.1	FP885896	997476	1000130	0	protein	ripAC	Type III effector protein RipAC [formerly PopC]
RS1000		305	BAD42393.1	BAD42393.1	AB178009	2400	4343	0	protein	ripG7	Type III effector protein GALA7 (Rip14)
BDBR229	PRJNA53877	741978	BDB_mp10283	NEW	BDBR229_FR854077	101588	101764	0	fragment	ripAT_fragment1	Type III effector protein RipAT (frameshift, N-terminal fragment)
UW551	PRJNA54307	342110	RRSL_02040	WP_003264732.1	AAKL01000041	46677	47660	0	pseudogene	ripI_fragment2	truncated Type III effector RipI (C-terminal fragment), probable pseudogene
Po82	PRJNA162133	1031711	RSPO_m01196	AEG71832.1	CP002820	1349417	1350427	0	protein	ripX	Type III effector protein RipX [formerly PopA], harpin
CFBP2957	PRJNA50545	859656	RCFBP_mp20263	CBJ53689.1	FP885907	984075	985115	0	protein	ripAF1	Type III effector protein RipAF1
R24	PRJNA53879	907261	RALSY_mp30797	CCA87459.1	R24_FR854092	785345	789559	0	protein	ripL	Type III effector protein RipL
UW551	PRJNA54307	342110	RRSL_01136	WP_003264895.1	AAKL01000045	34375	36507	0	protein	ripAR	Type III effector protein RipAR
Psi07	PRJNA50543	859657	RPSI07_mp1803	NEW	PSI07_mpl	1734088	1735155	0	protein	ripAU	Type III effector protein RipAU
Po82	PRJNA162133	1031711	RSPO_m01571	AEG72206.1	CP002820	1822915	1823769	0	protein	ripAZ1	Type III effector protein RipAZ1
CFBP2957	PRJNA50545	859656	RCFBP_21452	NEW	CFBP2957_chr	2553304	2560257	0	pseudogene	ripS5_fragment1	Type III effector protein SKWP5 (N-terminal fragment, IS insertion: probable pseudogene)
UW551	PRJNA54307	342110	RRSL_01561	WP_003264619.1	AAKL01000039	31850	33727	0	protein	ripG6	Type III effector protein GALA6
R24	PRJNA53879	907261	RALSY_mp10413	RALSY_mp10413	R24_FR854090	445994	446596	0	pseudogene	ripTPS	truncated Type III effector RipTPS (pseudogene)
Psi07	PRJNA50543	859657	RPSI07_mp1022	CBJ35355.1	FP885891	1229979	1233713	0	protein	ripA5	Type III effector protein AWR5
R24	PRJNA53879	907261	RALSY_mp10497	CCA87965.1	R24_FR854090	533892	534401	0	protein	ripAI	Type III effector protein RipAI
Po82	PRJNA162133	1031711	RSPO_c02748	AEG70040.1	CP002819	2861864	2862718	0	protein	ripAA	Type III effector protein RipAA [formerly AvrA]
CMR15	PRJEA50681	859655	CMR15_mp30137	CBJ41139.1	FP885896	1755390	1756739	0	protein	ripAW	Type III effector protein RipAW
Psi07	PRJNA50543	859657	RPSI07_2009	CBJ51373.1	FP885906	2097038	2098879	0	protein	ripG7	leucine-rich-repeat type III effector protein (GALA7)
BDBR229	PRJNA53877	741978	BDB_160051	BDB_160051	BDBR229_FR854072	48948	49286	0	fragment	ripU_fragment1	Type III effector RipU (frameshift, N-terminal fragment)
BDBR229	PRJNA53877	741978	BDB_mp70149	CCA83695.1	BDBR229_FR854083	149321	150775	0	protein	ripK	Type III effector protein RipK
BDBR229	PRJNA53877	741978	BDB_110394	NEW	BDBR229_FR854067	334593	334916	0	fragment	ripAL_fragment1	Type III effector RipAL (frameshift, N-terminal fragment), lipase domain
Molk2	PRJNA180980	564065	RSMK_06214	CAQ37086.1	CAHW01000037	429374	430171	0	fragment	ripV2_fragment3	Type III effector protein RipV2 (frameshift, C-terminal fragment)
UW551	PRJNA54307	342110	RRSL_03559	WP_003262382.1	AAKL01000010	6801	9062	0	protein	ripH2	Type III effector Protein HLK2
GMI1000	PRJNA57593	267608	RSp0296	CAD17447.1	AL646053	386772	393788	0	protein	ripS5	Type III effector protein, SKWP family, SKWP5
BDBR229	PRJNA53877	741978	BDB_mp70032	CCA83579.1	BDBR229_FR854083	37261	39642	0	protein	ripBH	Type III effector RipBH, OspD family
IPO1609	PRJNA32087	564066	RSIPO_03364	YP_002257066.1	CU914166	321052	322056	0	protein	ripAD	Type III effector protein RipAD
UW551	PRJNA54307	342110	RRSL_04736	WP_003261312.1	AAKL01000001	174477	175898	0	protein	ripN	Type III effector Protein RipN
GMI1000	PRJNA57593	267608	RSp1555	CAD18706.1	AL646053	1955501	1957681	0	protein	ripF1_1	Type III secretion translocon protein RipF1_1 (formerly PopF1)
IPO1609	PRJNA32087	564066	RSIPO_04243	YP_002257934.1	CU914166	1496813	1497697	0	protein	ripU	Type III effector protein RipU
GMI1000	PRJNA57593	267608	RSp0215	CAD17366.1	AL646053	264912	267176	0	protein	ripH2	TYpe III effector protein HLK2
Psi07	PRJNA50543	859657	RPSI07_1845	CBM10148.1	FP885906	1874500	1875804	0	protein	ripE1_2	Type III effector RipE1_2
IPO1609	PRJNA32087	564066	RSIPO_04123	YP_002257818.1	CU914166	1317854	1320649	0	protein	ripC1	Type III effector protein RipC1
Molk2	PRJNA180980	564065	RSMK_00554	CAQ35467.1	CAHW01000035	228105	230150	0	protein	ripV1	Type III effector protein RipV1
CMR15	PRJEA50681	859655	CMR15_mp20102	CBJ40678.1	FP885896	1207174	1208427	0	protein	ripAY	Type III effector protein RipAY
CMR15	PRJEA50681	859655	CMR15_mp10824	CBJ40471.1	FP885896	960244	964560	0	protein	ripAN	Type III effector protein RipAN
Molk2	PRJNA180980	564065	RSMK_03913	CAQ56537.1	CAHW01000040	268362	269852	0	protein	ripB	Type III effector protein RipB
R24	PRJNA53879	907261	RALSY_mp10720	CCA88178.1	R24_FR854090	790018	793749	0	protein	ripA5	Type III effector protein AWR5
Po82	PRJNA162133	1031711	RSPO_m01062	AEG71699.1	CP002820	1197152	1198369	0	fragment	ripTPS_fragment2	Type III effector RipTPS, trehalose-6-phosphate synthase (frameshift, C-terminal fragment)
CMR15	PRJEA50681	859655	CMR15_mp10869	CBJ40516.1	FP885896	1016917	1019076	0	protein	ripAQ	Type III effector protein RipAQ
IPO1609	PRJNA32087	564066	RSIPO_04484	YP_002258173.1	CU914166	1813417	1815360	0	protein	ripD	Type III effector protein RipD
Po82	PRJNA162133	1031711	RSPO_m01376	AEG72011.1	CP002820	1617074	1622260	0	protein	ripR	Type III effector protein RipR
CFBP2957	PRJNA50545	859656	RCFBP_11806	CBJ43095.1	FP885897	1853811	1855196	0	protein	ripG4	Type III effector protein GALA4
CMR15	PRJEA50681	859655	CMR15_mp10702	CBJ40351.1	FP885896	813252	815729	0	protein	ripAV	Type III effector RipAV
UW551	PRJNA54307	342110	RRSL_01554	WP_003264613.1	AAKL01000039	24226	26259	0	protein	ripV1	Type III effector protein RipV1
Po82	PRJNA162133	1031711	RSPO_c01998	AEG69296.1	CP002819	2086676	2088589	0	protein	ripG7	Type III effector protein GALA7
R24	PRJNA53879	907261	RALSY_mp30566	CCA87244.1	R24_FR854092	547594	548517	0	protein	ripAD	Type III effector protein RipAD
IPO1609	PRJNA32087	564066	RSIPO_01462	YP_002259684.1	NW_002196569	1599228	1601144	0	protein	ripG7	Type III effector protein GALA7
UW551	PRJNA54307	342110	RRSL_01013	WP_003265020.1	AAKL01000049	1449	5522	0	protein	ripAN	Type III effector protein RipAN
RS1000		305	BAI67932.1	BAI67932.1	AB516346	1331	2098	0	fragment	ripAZ1	truncated type III effector protein (frameshift mutation, possible pseudogene) (Rip71)
Molk2	PRJNA180980	564065	RSMK_03343	CAQ37168.1	CAHW01000037	1034030	1036690	0	fragment	ripS2_fragment1	Type III effector protein SKWP2 (frameshift, N-terminal fragment)
CFBP2957	PRJNA50545	859656	RCFBP_mp30467	CBJ54549.1	FP885907	2050857	2051711	0	protein	ripAZ1	Type III effector protein RipAZ1
GMI1000	PRJNA57593	267608	RSp0028	CAD17179.2	AL646053	31518	33329	0	protein	ripG3	Type III effector protein GALA3
GMI1000	PRJNA57593	267608	RSp1582	CAD18733.2	AL646053	1985683	1986516	0	protein	ripAZ1	Type III effector protein RipAZ1
CMR15	PRJEA50681	859655	CMR15_mp10270	CBJ39924.1	FP885896	322688	329722	0	protein	ripS5	Type III effector protein SKWP5
CMR15	PRJEA50681	859655	CMR15_mp30229	CMR15_mp30229	FP885896	1857979	1858230	0	pseudogene	ripAZ1	Type III effector protein RipAZ1 (truncated, probable pseudogene)
IPO1609	PRJNA32087	564066	RSIPO_04046	YP_002257744.1	CU914166	1203282	1204493	0	protein	ripAY	Type III effector protein RipAY
Molk2	PRJNA180980	564065	RSMK_03047	CAQ36867.1	CAHW01000037	630205	634542	0	protein	ripA5_1	Type III effector protein AWR5_1
Po82	PRJNA162133	1031711	RSPO_m00202	AEG70843.1	CP002820	223703	225973	0	protein	ripH2_1	Type III effector protein HLK2_1
GMI1000	PRJNA57593	267608	RSc0227	CAD13755.1	AL646052	249759	250121	0	pseudogene	ripBA_fragment1	Type III effector RipBA, pseudogene (N-terminal fragment)
CFBP2957	PRJNA50545	859656	RCFBP_mp20492	CBJ53918.1	FP885907	1338783	1343195	0	protein	ripZ	Type III effector protein RipZ
IPO1609	PRJNA32087	564066	RSIPO_04310	YP_002258003.1	CU914166	1589997	1597424	0	protein	ripS2	Type III effector protein SKWP2
RS1000		305	BAD42392.1	BAD42392.1	AB178009	135	2000	0	protein	ripG6	Type III effector protein GALA6 (Rip13)
CMR15	PRJEA50681	859655	CMR15_10224	CBJ36437.1	FP885895	239574	241532	0	protein	ripG8	Type III effector protein GALA8
CMR15	PRJEA50681	859655	CMR15_mp20344	CMR15_mp20344	FP885896	1509161	1510474	0	protein	ripC1	Type III effector protein RipC1 (N-terminal fragment)
CFBP2957	PRJNA50545	859656	RCFBP_mp10024	CBJ52821.1	FP885907	23716	25176	0	protein	ripK	Type III effector protein RipK
R24	PRJNA53879	907261	RALSY_20256	CCA85650.1	R24_FR854087	242265	242732	0	protein	ripAM	Type III effector protein RipAM
GMI1000	PRJNA57593	267608	RSc3290	CAD17078.1	AL646052	3542825	3543478	0	protein	ripAX1	Type III effector protein RipAX1
IPO1609	PRJNA32087	564066	RSIPO_02175	YP_002260386.1	NW_002196569	2375158	2378064	0	pseudogene	ripS5_fragment2	Type III effector protein SKWP5 (truncated, C-terminal fragment), probable pseudogene
RS1000		305	BAI67919.1	BAI67919.1	AB516334	550	4650	0	protein	ripL	type III effector protein (Rip31)
IPO1609	PRJNA32087	564066	RSIPO_01341	YP_002259566.1	NW_002196569	1468627	1470717	0	protein	ripV2	Type III effector protein RipV2
IPO1609	PRJNA32087	564066	RSIPO_03902	YP_002257595.1	CU914166	1021741	1023444	0	fragment	ripA4_fragment2	Type III effector AWR4 (frameshift, C-terminal fragment)
CMR15	PRJEA50681	859655	CMR15_mp10795	CMR15_mp10795	FP885896	928015	929037	0	protein	ripAF1	Type III effector protein RipAF1
BDBR229	PRJNA53877	741978	BDB_mp90007	NEW	BDBR229_FR854082	65983	66123	0	fragment	ripAD_fragment1	Type III effector RipAD (frameshift, N-terminal fragment)
CFBP2957	PRJNA50545	859656	RCFBP_mp20549	CBJ53975.1	FP885907	1410300	1413107	0	protein	ripC1	Type III effector protein RipC1
Molk2	PRJNA180980	564065	RSMK_05139	CAQ18278.1	CAHW01000006	391875	392873	0	protein	ripAD	Type III effector protein RipAD
RS1000		305	BAI67915.1	BAI67915.1	AB516330	389	679	0	protein	ripAH	type III effector protein (Rip11)
Molk2	PRJNA180980	564065	RSMK_04034	CAQ56613.1	CAHW01000040	345995	347938	0	protein	ripAE	Type III effector protein RipAE
BDBR229	PRJNA53877	741978	BDB_mp60060	CCA82896.1	BDBR229_FR854082	65199	65984	0	fragment	ripAD_fragment2	Type III effector protein RipAD (frameshift, C-terminal fragment)
Molk2	PRJNA180980	564065	RSMK_03724	CAQ56376.1	CAHW01000040	87368	87694	0	fragment	ripI_fragment2	Type III effector RipI (frameshift, C-terminal fragment)
Po82	PRJNA162133	1031711	RSPO_m01206	AEG71842.1	CP002820	1359361	1361100	0	protein	ripAO	Type III effector protein RipAO
Po82	PRJNA162133	1031711	RSPO_m00800	AEG71438.1	CP002820	910888	913290	0	protein	ripBD	type III effector, ankyrin repeat-containing protein
GMI1000	PRJNA57593	267608	RSp1374	CAD18525.1	AL646053	1729130	1736581	0	protein	ripS2	Type III effector protein, SKWP family, SKWP2
CFBP2957	PRJNA50545	859656	RCFBP_mp20467	CBJ53893.1	FP885907	1293164	1294375	0	protein	ripAY	Type III effector protein RipAY
BDBR229	PRJNA53877	741978	BDB_80682	BDB_80682	BDBR229_FR854064	700119	701201	0	fragment	ripBB_fragment1	Type III effector RipBB (frameshift, N-terminal fragment), Ankyrin repeats
Po82	PRJNA162133	1031711	RSPO_c02749	AEG70041.1	CP002819	2862946	2865654	0	protein	ripJ	Type III effector protein RipJ
IPO1609	PRJNA32087	564066	RSIPO_04352	YP_002258044.1	CU914166	1661429	1667602	0	fragment	ripS7	Type III effector protein SKWP7 (uncomplete sequence, C-terminal fragment)
BDBR229	PRJNA53877	741978	BDB_120245	CCA81198.1	BDBR229_FR854068	236183	237811	0	protein	ripBF	Type III effector RipBF
CMR15	PRJEA50681	859655	CMR15_mp10884	CBJ40531.1	FP885896	1032468	1034654	0	protein	ripF1_2	Type III translocon protein ripF1_2
RS1000		305	BAI67909.1	BAI67909.1	AB516324	915	2207	0	protein	ripI	type III effector protein (Rip1)
UW551	PRJNA54307	342110	RRSL_03371	WP_003262776.1	AAKL01000014	8206	11001	0	protein	ripC1	Type III effector Protein RipC1
Molk2	PRJNA180980	564065	RSMK_03263	CAQ37092.1	CAHW01000037	947210	949342	0	protein	ripAR	Type III effector protein RipAR
CFBP2957	PRJNA50545	859656	RCFBP_mp20326	CBJ53752.1	FP885907	1056754	1058436	0	protein	ripAO	Type III effector protein RipAO
IPO1609	PRJNA32087	564066	RSIPO_00659	YP_002258863.1	NW_002196569	710315	711154	0	protein	ripAA	Type III effector protein RipAA [formerly AvrA]
BDBR229	PRJNA53877	741978	BDB_180113	CCA82072.1	BDBR229_FR854074	114064	117180	0	fragment	ripA5_fragment2	Type III effector protein AWR5 (frameshift, C-terminal part)
IPO1609	PRJNA32087	564066	RSIPO_03552	YP_002257250.1	CU914166	553100	554764	0	protein	ripAT	Type III effector protein RipAT
UW551	PRJNA54307	342110	RRSL_03105	WP_003263716.1	AAKL01000026	24148	25833	0	protein	ripAO	Type III effector protein RipAO
CFBP2957	PRJNA50545	859656	RCFBP_mp30140	CBJ54228.1	FP885907	1723131	1730672	0	protein	ripS2	Type III effector protein SKWP2
Psi07	PRJNA50543	859657	RPSI07_mp1799	NEW	PSI07_mpl	1087475	1088164	0	pseudogene	ripG1_1	N-terminal fragment of Type III effector GALA1_1 (probable pseudogene)
Psi07	PRJNA50543	859657	RPSI07_mp1376	CBJ35702.1	FP885891	1672218	1673933	0	protein	ripAT	Type III effector protein RipAT
Po82	PRJNA162133	1031711	RSPO_m00680	AEG71318.1	CP002820	768019	770640	0	protein	ripAS	Type III effector protein RipAS
UW551	PRJNA54307	342110	RRSL_02264	WP_003263178.1	AAKL01000018	51895	54831	0	protein	ripG2	Type III effector protein GALA2
Molk2	PRJNA180980	564065	RSMK_06227	CAQ35824.1	CAHW01000036	410255	410428	0	fragment	ripBH_fragment1	Type III effector protein RipBH (frameshift, N-terminal fragment)
CFBP2957	PRJNA50545	859656	RCFBP_21236	CBJ44411.1	FP885897	3176074	3178929	0	protein	ripY	Type III effector protein RipY with ankyrin repeats
GMI1000	PRJNA57593	267608	RSc0321	CAD13849.1	AL646052	352525	354456	0	protein	ripAE	Type III effector protein RipAE
RS1000		305	BAD42402.1	BAD42402.1	AB178017	265	1821	0	protein	ripQ	Type III effector protein (Rip63)
Molk2	PRJNA180980	564065	RSMK_03371	CAQ37142.1	CAHW01000037	1006224	1007252	0	fragment	ripE3_fragment1	Type III effector protein RipE3 (frameshift, N-terminal fragment)
CMR15	PRJEA50681	859655	CMR15_mp10860	CBJ40507.1	FP885896	1004887	1006386	0	protein	ripAO	Type III effector protein RipAO
UW551	PRJNA54307	342110	RRSL_02212	WP_003263662.1	AAKL01000025	44138	45835	0	protein	ripTPS	Type III effector RipTPS, trehalose-6-phosphate synthase
BDBR229	PRJNA53877	741978	BDB_80614	CCA80220.1	BDBR229_FR854064	629875	632130	0	protein	ripH2_2	Type III effector protein HLK2_2
UW551	PRJNA54307	342110	RRSL_10011	NEW	AAKL01000020	3295	3957	0	protein	ripAX1	Type III effector protein RipAX1
GMI1000	PRJNA57593	267608	RSp1601	CAD18752.2	AL646053	2009404	2010336	0	protein	ripAD	Type III effector protein RipAD
UW551	PRJNA54307	342110	RRSL_04062	WP_003261554.1	AAKL01000004	19100	19936	0	pseudogene	ripJ	truncated Type III effector Protein RipJ (probable pseudogene)
Po82	PRJNA162133	1031711	RSPO_m00805	AEG71443.1	CP002820	916980	917864	0	protein	ripU	Type III effector protein RipU
R24	PRJNA53879	907261	RALSY_30978	RALSY_30978	R24_FR854088	938429	939049	0	pseudogene	ripS5_fragment2	truncated type III effector protein SKWP5, pseudogene
Po82	PRJNA162133	1031711	RSPO_c00036	AEG67340.1	CP002819	42542	49615	0	protein	ripS1	Type III effector protein SKWP1
R24	PRJNA53879	907261	RALSY_mp30691	RALSY_mp30691	R24_FR854092	668397	668828	0	pseudogene	ripG3_fragment1	Type III effector protein GALA3 (truncated, N-terminal fragment, probable pseudogene)
GMI1000	PRJNA57593	267608	RSc3401	CAD16898.2	AL646052	3671590	3678651	0	protein	ripS1	Type III effector protein, SKWP family, SKWP1
BDBR229	PRJNA53877	741978	BDB_mp10053	BDB_mp10053	BDBR229_FR854077	48487	48705	0	pseudogene	ripT	Type III effector protein RipT (truncated, pseudogene)
BDBR229	PRJNA53877	741978	BDB_mp60015	CCA82851.1	BDBR229_FR854082	16059	18266	0	protein	ripF1	Type III secretion system tanslocator RipF1 [formerly PopF1]
CFBP2957	PRJNA50545	859656	RCFBP_mp20291	CBJ53717.1	FP885907	1020767	1024780	0	protein	ripA4	Type III effector protein AWR4
UW551	PRJNA54307	342110	RRSL_01625	WP_003264529.1	AAKL01000038	3624	5567	0	protein	ripAE	Type III effector protein RipAE
Molk2	PRJNA180980	564065	RSMK_00561	CAQ35472.1	CAHW01000035	239231	241171	0	protein	ripG7	Type III effector protein GALA7
GMI1000	PRJNA57593	267608	RSp0193	CAD17344.2	AL646053	235126	239337	0	protein	ripL	Type III effector protein RipL, PPR repeats domain
CMR15	PRJEA50681	859655	CMR15_30289	CBJ39041.1	FP885895	2944838	2945590	0	protein	ripAA	Type III effector RipAA [formerly AvrA]
Psi07	PRJNA50543	859657	RPSI07_mp1242	CBJ35572.1	FP885891	1519496	1520380	0	protein	ripU	Type III effector RipU
BDBR229	PRJNA53877	741978	BDB_20037	CCA79014.1	BDBR229_FR854059	57226	58995	0	protein	ripM	Type III effector protein RipM
CMR15	PRJEA50681	859655	CMR15_mp20380	CBJ40951.1	FP885896	1543214	1544788	0	protein	ripQ	Type III effector RipQ
CMR15	PRJEA50681	859655	CMR15_mp10691	CBJ40340.1	FP885896	800591	801823	0	fragment	ripAL_fragment2	Type III effector RipAL (frameshift, C-terminal part), lipase domain
BDBR229	PRJNA53877	741978	BDB_80524	CCA80134.1	BDBR229_FR854064	532653	533267	0	fragment	ripAA_fragment2	Type III effector RipAA (frameshift, C-terminal fragment) [formerly AvrA]
RS1000		305	BAI67929.1	BAI67929.1	AB516343	733	2550	0	protein	ripAR	type III effector protein (Rip61)
Po82	PRJNA162133	1031711	RSPO_c00735	AEG68037.1	CP002819	768457	769611	0	protein	ripW	Type III effector RipW [formerly PopW], Harpin with pectate lyase domain
CFBP2957	PRJNA50545	859656	RCFBP_mp20473	CBJ53899.1	FP885907	1297193	1300885	0	protein	ripA5	Type III effector protein AWR5
GMI1000	PRJNA57593	267608	RSp0846	CAD17997.1	AL646053	1071513	1075241	0	protein	ripA3	Type III effector protein, AWR family, AWR3
Psi07	PRJNA50543	859657	RPSI07_1976	CBJ51340.1	FP885906	2059883	2062120	0	protein	ripH1	Type III effector protein HLK1
CMR15	PRJEA50681	859655	CMR15_mp10858	CBJ40505.1	FP885896	1000851	1001894	0	protein	ripX	Type III effector RipX [formerly PopA], harpin
CFBP2957	PRJNA50545	859656	RCFBP_11807	CBJ43096.1	FP885897	1855356	1856963	0	protein	ripG5	Type III effector protein GALA5
CFBP2957	PRJNA50545	859656	RCFBP_20857	CBJ44038.1	FP885897	2796898	2797737	0	protein	ripAA	Type III effector protein RipAA [formerly AvrA]
BDBR229	PRJNA53877	741978	BDB_150104	CCA81546.1	BDBR229_FR854071	110997	112127	0	protein	ripW	Type III effector RipW [formerly PopW], harpin
Po82	PRJNA162133	1031711	RSPO_m00080	AEG70722.1	CP002820	87054	90437	0	protein	ripA2	type III effector protein AWR2
BDBR229	PRJNA53877	741978	CCA79677.3	NEW	BDBR229_FR854064	632467	632658	0	fragment	ripH2_1_fragment1	Type III effector protein HLK2_1 (frameshift, N-terminal fragment)
CFBP2957	PRJNA50545	859656	RCFBP_mp10566	CBJ53353.1	FP885907	615517	624918	0	protein	ripS7	Type III effector protein SKWP7
CMR15	PRJEA50681	859655	CMR15_10099	CBJ36314.1	FP885895	114518	115849	0	protein	ripE1	Type III effector RipE1
RS1000		305	BAH47287.1	BAH47287.1	AB302228	116	1939	0	protein	ripG3	type III effector protein GALA3 (Rip28)
CFBP2957	PRJNA50545	859656	RCFBP_mp20322	CBJ53748.1	FP885907	1051281	1052273	0	protein	ripX	Type III effector protein RipX [formerly PopA], harpin
R24	PRJNA53879	907261	RALSY_20407	CCA85795.1	R24_FR854087	395011	395691	0	protein	ripAZ2	Type III effector protein RipAZ2
Psi07	PRJNA50543	859657	RPSI07_mp1445	CBJ35769.1	FP885891	1749125	1750477	0	protein	ripAW	Type III effector protein RipAW
GMI1000	PRJNA57593	267608	RSc3444	NEW	AL646052	3498342	3498842	0	pseudogene	ripP3_fragment1	Type III effector RipP3 (N-terminal fragment) - pseudogene
RS1000		305	BAI67924.1	BAI67924.1	AB516338	3367	5361	0	protein	ripAQ	Type III effector protein (Rip51)
IPO1609	PRJNA32087	564066	RSIPO_01268	YP_002259493.1	NW_002196569	1381100	1381663	0	fragment	ripG4_fragment1	Type III effector protein GALA4 (frameshift, N-terminal fragment)
R24	PRJNA53879	907261	RALSY_mp30820	CCA87481.1	R24_FR854092	816569	817189	0	fragment	ripH4_fragment1	Type III effector HLK4 (frameshift, N-terminal fragment)
GMI1000	PRJNA57593	267608	RSp1384	CAD18535.1	AL646053	1743414	1746050	0	protein	ripAS	Type III effector protein RipAS
Po82	PRJNA162133	1031711	RSPO_m01496	AEG72131.1	CP002820	1742108	1743637	0	protein	ripO1	Type III effector protein RipO1
Po82	PRJNA162133	1031711	RSPO_m00690	AEG71328.1	CP002820	779145	786704	0	protein	ripS2	Type III effector protein SKWP2
CMR15	PRJEA50681	859655	CMR15_mp20384	CBJ40955.1	FP885896	1549270	1554492	0	protein	ripR	Type III effector protein RipR
UW551	PRJNA54307	342110	RRSL_00705	WP_003265408.1	AAKL01000059	25668	27446	0	protein	ripM	Type III effector Protein RipM
GMI1000	PRJNA57593	267608	RSc3272	CAD17060.1	AL646052	3522617	3523081	0	protein	ripAM	Type III effector protein RipAM
BDBR229	PRJNA53877	741978	BDB_mp80082	BDB_mp80082	BDBR229_FR854084	96505	99798	0	fragment	ripA3_fragment1	Type III effector AWR3 (frameshift, N-terminal part)
BDBR229	PRJNA53877	741978	BDB_110117	CCA80686.1	BDBR229_FR854067	108522	109838	0	protein	ripE1	Type III effector RipE1
Psi07	PRJNA50543	859657	RPSI07_2863	CBM10266.1	FP885906	2995102	2996730	0	protein	ripBF	Type III effector protein RipBF
IPO1609	PRJNA32087	564066	RSIPO_00098	YP_002258311.1	NW_002196569	121209	122192	0	pseudogene	ripI	truncated Type III effector (C-terminal fragment), probable pseudogene
R24	PRJNA53879	907261	RALSY_mp10652	CCA88112.1	R24_FR854090	710320	718113	0	protein	ripS4	Type III effector protein SKWP4
RS1000		305	BAH47291.1	BAH47291.1	AB302232	470	7984	0	protein	ripS2	type III effector protein SKWP2 (Rip65)
GMI1000	PRJNA57593	267608	RSc2132	CAD15839.2	AL646052	2313754	2315049	0	protein	ripJ	Type III effector protein RipJ
IPO1609	PRJNA32087	564066	RSIPO_04049	YP_002257747.1	CU914166	1207955	1211647	0	protein	ripA5_1	Type III effector protein AWR5_1
UW551	PRJNA54307	342110	RRSL_00576	WP_003265585.1	AAKL01000065	8793	10457	0	protein	ripAT	Type III effector protein RipAT
CFBP2957	PRJNA50545	859656	RCFBP_21249	CBJ44424.1	FP885897	3195518	3197053	0	protein	ripB	Type III effector RipB protein
RS1000		305	BAI67925.1	BAI67925.1	AB516339	629	2851	0	protein	ripF1_2	Type III secretion translocon protein (Rip52)
BDBR229	PRJNA53877	741978	BDB_30148	BDB_30148	BDBR229_FR854076	135335	136750	0	fragment	ripG7_fragment2	Type III effector GALA7 (frameshift, C-terminal fragment)
Molk2	PRJNA180980	564065	RSMK_04674	CAQ57125.1	CAHW01000040	877311	881414	0	fragment	ripS5_fragment2	Type III effector protein SKWP5 (frameshift, C-terminal fragment)
UW551	PRJNA54307	342110	RRSL_00947	WP_003265279.1	AAKL01000055	32745	34688	0	protein	ripD	Type III effector Protein RipD
Psi07	PRJNA50543	859657	RPSI07_mp1577	CBJ35895.1	FP885891	1859342	1860304	0	protein	ripT	Type III effector protein RipT
Po82	PRJNA162133	1031711	RSPO_c03153	AEG70445.1	CP002819	3267568	3270426	0	protein	ripY	Type III effector protein RipY
Po82	PRJNA162133	1031711	RSPO_c02513	AEG69807.1	CP002819	2628706	2629617	0	protein	ripE2	Type III effector RipE2
Psi07	PRJNA50543	859657	RPSI07_mp1687	CBJ36006.1	FP885891	1965564	1966418	0	protein	ripAZ1	Type III effector protein RipAZ1
IPO1609	PRJNA32087	564066	RSIPO_03932	YP_002257625.1	CU914166	1051861	1052385	0	protein	ripAB	Type III effector protein RipAB (formerly PopB)
Psi07	PRJNA50543	859657	RPSI07_mp1048	CBJ35381.1	FP885891	1266718	1268607	0	protein	ripG1_2	Leucine-rich-repeat type III effector protein (GALA1_2)
R24	PRJNA53879	907261	RALSY_10445	CCA84473.1	R24_FR854086	444872	445792	0	protein	ripAJ	Type III effector protein RipAJ
IPO1609	PRJNA32087	564066	RSIPO_03894	YP_002257586.1	CU914166	1005814	1006359	0	protein	ripAI	Type III effector protein RipAI
CFBP2957	PRJNA50545	859656	RCFBP_mp30501	CBJ54580.1	FP885907	2097150	2097596	0	pseudogene	ripTAL	truncated TAL family Type III effector protein (pseudogene)
BDBR229	PRJNA53877	741978	BDB_20039	BDB_20039	BDBR229_FR854059	60123	61979	0	fragment	ripV2_fragment1	Type III effector protein RipV2 (frameshift, N-terminal fragment)
R24	PRJNA53879	907261	RALSY_mp30821	CCA87482.1	R24_FR854092	817189	818781	0	fragment	ripH4_fragment2	Type III effector protein HLK4 (frameshift, C-terminal part)
RS1000		305	BAI67914.1	BAI67914.1	AB516329	947	1420	0	protein	ripBE	type III effector protein (Rip10)
RS1000		305	BAH47289.1	BAH47289.1	AB302230	483	7502	0	protein	ripS5	Type III effector protein SKWP5 (Rip33)
GMI1000	PRJNA57593	267608	RSp1236	CAD18387.2	AL646053	1570422	1572239	0	protein	ripAR	Type III effector protein RipAR
RS1000		305	BAI67930.1	BAI67930.1	AB516344	310	1656	0	protein	ripAW	type III effector protein (Rip69)
R24	PRJNA53879	907261	RALSY_30979	CCA89206.1	R24_FR854088	939076	939411	0	pseudogene	ripS5_fragment1	truncated Type III effector protein SKWP5 (pseudogene, N-terminal fragment)
CMR15	PRJEA50681	859655	CMR15_mp10857	CBJ40504.1	FP885896	1000254	1000778	0	protein	ripAB	Type III effector RipAB [formerly PopB]
Po82	PRJNA162133	1031711	RSPO_m01690	NEW	CP002820	1322662	1322913	0	fragment	ripA4_fragment1	Type III effector RipA4 (frameshift, N-terminal fragment)
CMR15	PRJEA50681	859655	CMR15_mp30245	CBJ41246.1	FP885896	1882004	1882951	0	protein	ripAD	Type III effector protein RipAD
RS1000		305	BAD42396.1	BAD42396.1	AB178011	469	2631	0	protein	ripTAL	Type III effector protein (Rip19)
IPO1609	PRJNA32087	564066	RSIPO_04892	YP_002257504.1	CU914166	902739	905675	0	protein	ripG2	Type III effector protein GALA2
Molk2	PRJNA180980	564065	RSMK_02869	CAQ36746.1	CAHW01000037	460581	464984	0	protein	ripAN	Type III effector protein RipAN
CFBP2957	PRJNA50545	859656	RCFBP_mp20282	CBJ53708.1	FP885907	1004591	1005142	0	protein	ripAI	Type III effector protein RipAI
CMR15	PRJEA50681	859655	CMR15_mp20317	CBJ40890.1	FP885896	1478415	1479461	0	protein	ripU	Type III effector protein RipU
Molk2	PRJNA180980	564065	RSMK_02809	CAQ36638.1	CAHW01000037	324086	326542	0	protein	ripAV	Type III effector protein RipAV
Psi07	PRJNA50543	859657	RPSI07_mp0573	CBJ34917.1	FP885891	721089	723359	0	protein	ripBB	Type III effector RipBB, with Ankyrin repeats
CFBP2957	PRJNA50545	859656	RCFBP_20073	CBJ43268.1	FP885897	2038126	2040003	0	protein	ripG6	Type III effector protein GALA6
BDBR229	PRJNA53877	741978	BDB_180167	CCA82124.1	BDBR229_FR854074	181957	188841	0	protein	ripS3	Type III effector protein SKWP3
UW551	PRJNA54307	342110	RRSL_00752	WP_003265720.1	AAKL01000070	16043	17746	0	protein	ripG3	Type III effector protein GALA3
BDBR229	PRJNA53877	741978	BDB_mp40114	CCA82829.1	BDBR229_FR854080	113427	114248	0	pseudogene	ripX_fragment1	Type III effector RipX (N-terminal fragment, probable pseudogene)
UW551	PRJNA54307	342110	RRSL_01562	WP_003264621.1	AAKL01000039	33961	35877	0	protein	ripG7	Type III effector protein GALA7
BDBR229	PRJNA53877	741978	BDB_mp80079	CCA83888.1	BDBR229_FR854084	91919	95839	0	protein	ripAN	Type III effector protein RipAN
Molk2	PRJNA180980	564065	RSMK_06232	NEW	CU695240	500497	500628	0	fragment	ripX_fragment1	Type III effector protein RipX [formerly PopA], harpin (framshift, N-terminal fragment)
BDBR229	PRJNA53877	741978	BDB_110388	CCA80950.1	BDBR229_FR854067	379736	380389	0	protein	ripAX1	Type III effector protein RipAX1
GMI1000	PRJNA57593	267608	RSp0822	CAD17973.2	AL646053	1038906	1039958	0	protein	ripAF1	Type III effector protein RipAF1
GMI1000	PRJNA57593	267608	RSc1386	CAD15088.1	AL646052	1477627	1479924	0	protein	ripH1	Type III effector protein HLK1
Molk2	PRJNA180980	564065	RSMK_03111	CAQ36939.1	CAHW01000037	736756	739557	0	protein	ripC1	Type III effector protein RipC1
Molk2	PRJNA180980	564065	RSMK_02991	CAQ36786.1	CAHW01000037	505130	506761	0	protein	ripAO	Type III effector protein RipAO
Psi07	PRJNA50543	859657	RPSI07_2492	CBJ51858.1	FP885906	2613435	2613731	0	protein	ripAG	Type III effector protein RipAG
Molk2	PRJNA180980	564065	RSMK_03672	CAQ17942.1	CAHW01000005	25140	25619	0	protein	ripAM	Type III effector protein RipAM
GMI1000	PRJNA57593	267608	RSp1475	CAD18626.2	AL646053	1854336	1855682	0	protein	ripAW	Type III effector protein RipAW
BDBR229	PRJNA53877	741978	BDB_mp60715	CCA83544.1	BDBR229_FR854082	715964	721123	0	protein	ripR	Type III effector protein RipR
R24	PRJNA53879	907261	RALSY_mp30729	CCA87396.1	R24_FR854092	701058	704438	0	protein	ripA2	Type III effector protein AWR2
Psi07	PRJNA50543	859657	RPSI07_mp0069	CBJ34430.1	FP885891	68373	71756	0	protein	ripA	Type III effector protein AWR2
GMI1000	PRJNA57593	267608	RSp1388	CAD18539.1	AL646053	1747952	1749337	0	pseudogene	ripAT	Type III effector protein, not functionnal (product not translocated due to 5' deletion)
Psi07	PRJNA50543	859657	RPSI07_mp1797	NEW	PSI07_mpl	167262	168260	0	fragment	ripL_fragment1	Type III effector RipL with PPR repeats (first part, due to probable frameshift)
Po82	PRJNA162133	1031711	RSPO_m01156	AEG71792.1	CP002820	1302275	1302820	0	protein	ripAI	Type III effector protein RipAI
RS1000		305	BAD42403.1	BAD42403.1	AB178018	524	5752	0	protein	ripR	Type III effector protein (Rip64)
Po82	PRJNA162133	1031711	RSPO_c03319	AEG70610.1	CP002819	3447042	3448334	0	protein	ripI	Type III effector protein RipI
CMR15	PRJEA50681	859655	CMR15_mp10526	CMR15_mp10526	FP885896	600034	600180	0	fragment	ripE2_fragment1	Type III effector RipE2 (frameshift, N-terminal fragment)
